# Supplementary material for: Exploring Toxin Genes of Myanmar Russell’s Viper, Daboia siamensis, through De Novo Venom Gland Transcriptomics
Source: Toxins (Basel). 2023 Apr 26;15(5):309. doi: 10.3390/toxins15050309 (PMC10223203; doi:10.3390/toxins15050309)
Supplement: Supplementary file 1 [file toxins-15-00309-s001.zip]

Archive with 5 entries (5 files):
- Table S3.pdf
- Table S4.pdf
- Table S5.xlsx
- Tables_S1_S2.xlsx
- toxins-2207666-supplementary.pdf
