# Supplementary material for: Exploring Toxin Genes of Myanmar Russell’s Viper, Daboia siamensis, through De Novo Venom Gland Transcriptomics
Source: Toxins (Basel). 2023 Apr 26;15(5):309. doi: 10.3390/toxins15050309 (PMC10223203; doi:10.3390/toxins15050309)
Supplement: Supplementary file 1 [file toxins-15-00309-s001.zip › Table S5.xlsx]

## Sheet: Sheet1
Supplementary Table S5. List of full-length sequences with toxin gene families of Myanmar Russell's viper transcriptome
Gene family	Toxin ID	Annotation	Accession no.	Species	TPM value	Unique transcript
C-type lectins and related proteins
1	c20336_g2_i2_M_FL	p68 alpha subunit	K9JBV0	Daboia siamensis	18377.5	1
2	c20336_g1_i1_M_FL	Snaclec 7	Q4PRC6	Daboia siamensis	7511.72	2
3	c20336_g1_i6_M_FL	Snaclec 7	Q4PRC6	Daboia siamensis	10426.8
Snake venom protease inhibitors (KSPIs)
4	c17840_g2_i1_M_FL	Kunitz-type serine protease inhibitor 1	Q2ES50	Daboia russelii	109755	3
5	c11654_g1_i1_F_FL	Kunitz-type serine protease inhibitor 1	Q2ES50	Daboia russelii	16745.6
6	c6152_g1_i1_M_FL	Serine protease inhibitor 1	A0A6G5ZVV7	Vipera anatolica senliki	2	4
7	c6152_g1_i2_M_FL	Serine protease inhibitor 1	A0A6G5ZVV7	Vipera anatolica senliki	0.76
8	c3688_g1_i1_M_FL	Serine protease inhibitor 4	A0A6G5ZUI5	Vipera anatolica senliki	26.46	5
9	c5062_g2_i1_F_FL	Serine protease inhibitor 4	A0A6G5ZUI5	Vipera anatolica senliki	9.09
10	c12297_g1_i1_M_FL	Tissue factor pathway inhibitor	U3TBN9	Protobothrops flavoviridis	2.45	6
Disintegrins
11	c11797_g1_i1_F_FL	acostatin α	AUF416558	Daboia siamensis	10198.6	7
12	c13890_g2_i1_M_FL	jerdostatin	Q7ZZM2	Protobothrops jerdonii	76998.9	8
13	c11797_g1_i2_F_FL	jerdostatin	Q7ZZM2	Protobothrops jerdonii	32841.2
Snake venom metalloproteinase inhibiotrs
14	c19711_g10_i1_M_FL	MPi-3	A0A6B7FNM6	Vipera ammodytes ammodytes	41302.2	9
15	c19711_g10_i2_M_FL	Snake venomo metalloprotease inhibitor	A8YPR6.2	Echis ocellatus	37467	10
16	c10992_g1_i1_F_FL	MPi-3	A0A6B7FNM6	Vipera ammodytes ammodytes	13200.1
17	c10992_g1_i2_F_FL	Snake venomo metalloprotease inhibitor	A8YPR6.2	Echis ocellatus	10984.6
Phospholipase A2
18	c18932_g1_i1_M_FL	Basic phospholipase A2 DsM-b1/DsM-b1	A8CG82	Daboia siamensis	10840.2	11
19	c18932_g1_i2_M_FL	Acidic phospholipase A2 daboiatoxin A	Q7T2R1	Daboia siamensis	14880	12
20	c11444_g1_i1_F_FL	Phospholipase A(2	Q7ZZQ1	Daboia siamensis	10647.7	13
21	c18602_g2_i1_M_FL	group 3 secretory phospholipase A2	XP_015669114.2	Protobothrops mucrosquamatus	34.54	14
22	c11609_g1_i1_F_FL	group 3 secretory phospholipase A2	XP_015669114.2	Protobothrops mucrosquamatus	13.84
Snake venom serine proteases
23	c20548_g3_i4_M_FL	Factor V activator RVV-V	P18965	Daboia siamensis	5495.65	15
24	c20548_g3_i5_M_FL	Serine protease VLSP-1	E0Y418	Microvipera lebetina	3027.55	16
Snake venom metalloproteinases
25	c20464_g1_i1_M_FL	RVV-X heavy chain	A0A2H4Z2W1	Daboia siamensis	11362.6	17
26	c11797_g1_i3_F_FL	RVV-X heavy chain	A0A2H4Z2W1	Daboia siamensis	6814.15
27	c15329_g2_i1_M_FL	Disintegrin and metalloproteinase domain-containing protein 10	A0A6G5ZVR9	Vipera anatolica senliki	46.76	18
28	c10072_g2_i1_F_FL	Disintegrin and metalloproteinase domain-containing protein 10	A0A6G5ZVR9	Vipera anatolica senliki	17.41
29	c19271_g2_i1_M_FL	Snake venom metalloproteinase	A0A1W7RJN7	Agkistrodon contortrix contortrix	15.01	19
Snake venom vascular endothelial growth factors
30	c13118_g1_i1_M_FL	Snake venom vascular endothelial growth factor toxin VR-1	P67861	Daboia russelii	18506.7	20
31	c22505_g1_i1_F_FL	Snake venom vascular endothelial growth factor toxin VR-1	P67861	Daboia russelii	7443.3
32	c18061_g1_i1_M_FL	Vascular endothelial growth factor A	C0K3N5	Vipera ammodytes ammodytes	67.53	21
33	c18061_g1_i4_M_FL	Vascular endothelial growth factor A	C0K3N5	Vipera ammodytes ammodytes	69.3
34	c11672_g4_i1_F_FL	Vascular endothelial growth factor A	C0K3N5	Vipera ammodytes ammodytes	31.07
35	c18061_g1_i3_M_FL	vascular endothelial growth factor 1	QHR82857	Vipera anatolica senliki	62.89	22
36	c11672_g4_i2_F_FL	vascular endothelial growth factor 1	QHR82857	Vipera anatolica senliki	28.25
L- amino acid oxidases
37	c17343_g1_i1_M_FL	L-amino-acid oxidase	G8XQX1.1	Daboia russelii	7713.56	23
38	c11787_g15_i1_F_FL	L-amino-acid oxidase	G8XQX1.1	Daboia russelii	1745.78
Cysteine rich secretory proteins
39	c55720_g1_i1_M_FL	cysteine-rich seceretory protein Dr-CRPK	ACE73567	Daboia russelii	4298.45	24
40	c17345_g1_i1_F_FL	cysteine-rich seceretory protein Dr-CRPK	ACE73567	Daboia russelii	1302.87
Peroxiredoxin
41	C56123_g1_i1_M_FL	Thioredoxin domain-containing protein	A0A6B2F5B7	Bothriechis nigroviridis	109.08	25
42	C5644_g1_i1_F_FL	Peroxiredoxin-4	P0CV91.1	Crotalus atrox	89.31	26
43	C22941_g1_i1_F_FL	Peroxiredoxin-5	P0CV91.2	Crotalus atrox	38.2	27
Neprilysin
44	c17969_g1_i1_F_FL	neprilysin 1	QHR82779.1	Vipera anatolica senliki	64.38	28
45	c20613_g1_i1_M_FL	neprilysin 1	QHR82779.1	Vipera anatolica senliki	213.37
Cystatin
46	c12696_g1_i1_M_FL	Cystatin A	XP_015667611.1	Protobothrops mucrosquamatus	113.67	29
47	c7765_g2_i1_F_FL	Cystatin A	XP_015667611.1	Protobothrops mucrosquamatus	36.79
48	c4051_g2_i1_F_FL	Cystatin 3	A0A6G5ZW19	Vipera anatolica senliki	20.23	30
49	c8190_g1_i1_M_FL	Cystatin 3	A0A6G5ZW19	Vipera anatolica senliki	19.77
50	c17744_g1_i1_F_FL	Cystatin 1	J3RYX9.1	Crotalus adamanteus	8.99	31
Hyaluronidases
51	c19998_g13_i1_M_FL	Hyaluronidase-1	A3QVN3	C. cerastes	87.05	32
52	c11580_g3_i2_F_FL	Hyaluronidase-1	A3QVN3	C. cerastes	37.33
53	c19998_g13_i2_M_FL	Hyaluronidase	A3QVP5	E. carinatus sochureki	78.71	33
54	c11580_g3_i1_F_FL	Hyaluronidase	A3QVP5	E. carinatus sochureki	18.41
Latrotoxins
55	c38774_g1_i1_M_FL	Alpha-latrotoxin-Lt1a	P23631.2	Latrodectus tredecimguttatus	38.53	34
56	c11026_g3_i1_F_FL	Alpha-latroinsectotoxin-Lt1a	Q02989.1	Latrodectus tredecimguttatus	14.94	35
57	c18657_g1_i1_M_FL	Delta-latroinsectotoxin-Lt1a	Q25338.1	Latrodectus tredecimguttatus	11.64	36
58	c18514_g1_i3_M_FL	Alpha-latrocrustotoxin-Lt1a	Q9XZC0.2	Latrodectus tredecimguttatus	13.98	37
59	c18514_g1_i2_M_FL	Alpha-latrocrustotoxin-Lt1a	Q9XZC0.2	Latrodectus tredecimguttatus	14.5
60	c18117_g1_i1_M_FL	Alpha-latrocrustotoxin-Lt1a	Q9XZC0.2	Latrodectus tredecimguttatus	15.08
61	c20157_g1_i1_M_FL	Alpha-latrocrustotoxin-Lt1a	Q9XZC0.2	Latrodectus tredecimguttatus	34.63
62	c20157_g1_i2_M_FL	Alpha-latrocrustotoxin-Lt1a	Q9XZC0.2	Latrodectus tredecimguttatus	37
63	c2321_g1_i1_M_FL	Alpha-latrocrustotoxin-Lt1a	Q9XZC0.2	Latrodectus tredecimguttatus	59.95
64	c9096_g1_i1_F_FL	Alpha-latrocrustotoxin-Lt1a	Q9XZC0.2	Latrodectus tredecimguttatus	16.57
65	c33555_g1_i1_F_FL	Alpha-latrocrustotoxin-Lt1a	Q9XZC0.2	Latrodectus tredecimguttatus	31.24
Deoxyribonucleases
66	c19316_g3_i1_M_FL	deoxyribonuclease-2-alpha	J3RZ14	Crotalus adamanteus	22.99	38
67	c19316_g3_i2_M_FL	deoxyribonuclease-2-alpha	J3RZ14	Crotalus adamanteus	30.02
68	c9591_g1_i3_F_FL	Plancitoxin-1	J3RZ14	Crotalus adamanteus	9.45
69	c9591_g1_i4_F_FL	Plancitoxin-1	J3RZ14	Crotalus adamanteus	7.84
Waprin
70	c2595_g1_i1_M_FL	Waprin-Phi1	A7X4K1.1	Philodryas olfersii	10.34	39
Vipericidin
71	c22375_g1_i1_M_FL	Vipericidin	A0A6P9AP78	Pantherophis guttatus	3.13	40
Veficolin
72	c14706_g1_i1_M_FL	Ficolin B	A0A098LYG5	Pantherophis guttatus	2.77	41
Acetylcholinesterases
73	c11957_g1_i1_M_FL	Carboxylic ester hydrolase	A0A6G5ZVU2	Vipera anatolica senliki	3.38	42
Endothelial lipases
74	c19855_g2_i11_M_FL	Putative endothelial lipase	A0A6G5ZW01	Vipera anatolica senliki	2.45	43
75	c19855_g2_i12_M_FL	Putative endothelial lipase	A0A6G5ZW01	Vipera anatolica senliki	2.84
76	c19855_g2_i2_M_FL	Putative endothelial lipase	A0A6G5ZW01	Vipera anatolica senliki	1.86
77	c19855_g2_i4_M_FL	Putative endothelial lipase	A0A6G5ZW01	Vipera anatolica senliki	2.55
78	c19855_g2_i5_M_FL	Putative endothelial lipase	A0A6G5ZW01	Vipera anatolica senliki	2.28
79	c11312_g1_i2_F_FL	Putative endothelial lipase	J3RZ81.1	Crotalus adamanteus	1.75	44
80	c11312_g1_i3_F_FL	Putative endothelial lipase	J3RZ81.1	Crotalus adamanteus	1.83
81	c11312_g1_i4_F_FL	Putative endothelial lipase	J3RZ81.1	Crotalus adamanteus	1.87
81	c11312_g1_i5_F_FL	Putative endothelial lipase	J3RZ81.1	Crotalus adamanteus	1.79
Vespryn
83	c18829_g1_i1_M_FL	Tripartite motif-containing protein 39-like	J3SDK6	Crotalus adamanteus	12.14	45
84	c18865_g3_i1_M_FL	Butyrophilin subfamily 1 member A1-like	J3RYI5	Crotalus adamanteus	9.3	46
85	c20069_g2_i1_M_FL	Mitsugumin-53	A0A6J1V971	Notechis scutatus	6.05	47
86	c17242_g1_i1_M_FL	E3 ubiquitin-protein ligase TRIM39-like	A0A6I9Y1S6	Thamnophis sirtalis	5.78	48
87	c11270_g2_i1_F_FL	Ohanin-like protein	Q27J48.1	Lachesis muta muta	5.7	49
88	c17242_g1_i2_M_FL	Erythroid membrane-associated protein (Fragment)	V8NE61	Ophiophagus hannah	4.66	50
89	c19046_g2_i2_M_FL	LOW QUALITY PROTEIN: zinc finger protein RFP-like	A0A6P9D5A0	Pantherophis guttatus	2.32	51
90	c10539_g2_i1_F_FL	Vespryn	F8S122.1	Crotalus adamanteus	2.25	52
Three finger toxins
91	c7601_g1_i1_M_FL	Three finger toxin-like precursor	ABD52883.1	Lachesis muta	1.49	53
