# Supplementary material for: Exploring Toxin Genes of Myanmar Russell’s Viper, Daboia siamensis, through De Novo Venom Gland Transcriptomics
Source: Toxins (Basel). 2023 Apr 26;15(5):309. doi: 10.3390/toxins15050309 (PMC10223203; doi:10.3390/toxins15050309)
Supplement: Supplementary file 1 [file toxins-15-00309-s001.zip › Tables_S1_S2.xlsx]

## Sheet: Table S1
Supplementary Table S1. Comparison of expression levels of toxin transcripts from male sample with non-toxin trascripts from tissues of D. siamensis
Protein Family	Protein ID	Accession ID	Species	Transcript ID	IsoPc	TPM	FPKM	TPM (Non_Venom)	FPKM (Non_Venom)
Acetylcholinesterase	Carboxylic ester hydrolase	A0A6G5ZVU2	V. anatolica senliki	c11957_g1_i1	100	3.38	2.74	0.25	0.29
Acetylcholinesterase	Carboxylic ester hydrolase	A0A0F7ZED7	C. adamanteus	c10362_g1_i1	100	1.64	1.33	25.28	28.99
Acetylcholinesterase	Carboxylic ester hydrolase	J3S8B1	C. adamanteus	c11629_g2_i1	100	1.01	0.82	0.87	1
Acetylcholinesterase	Carboxylic ester hydrolase	A0A0A1WCE4	E. coloratus	c20437_g1_i1	100	2.45	1.99	9.94	11.4
Acetylcholinesterase	Carboxylic ester hydrolase	A0A0A1WDT1	E. coloratus	c20437_g4_i1	100	2.93	2.38	19.92	22.85
Acetylcholinesterase	Carboxylic ester hydrolase	A0A6I9XBZ8	T. sirtalis	c3450_g1_i1	47.95	2.09	1.7	0.88	1.01
Acetylcholinesterase	Carboxylic ester hydrolase	A0A6I9XBZ8	T. sirtalis	c3450_g1_i2	52.05	2.27	1.84	2.62	3
Acetylcholinesterase	Carboxylic ester hydrolase	J3S8B1	C. adamanteus	c72546_g1_i1	100	0.82	0.66	1	1.14
Cathelicidin-related protein	Cathelicidin-related peptide isoform 3	U5KJJ0	C. durissus cascavella	c14702_g1_i1	100	15.2	12.34	62.72	71.93
Cathelicidin-related protein	Vipericidin	A0A6P9AP78	P. guttatus	c22375_g1_i1	100	3.13	2.54	34.86	39.98
Chymotrypsin	Snake venom serine protease	A0A6G5ZUG5	V. anatolica senliki	c12620_g1_i1	36.5	2.6	2.11	3.98	4.56
Chymotrypsin	complement factor I isoform X1	A0A6P9DQR6	P. guttatus	c15826_g1_i1	52.28	6.84	5.55	4.57	5.24
Chymotrypsin	complement factor I isoform X1	A0A6P9DQR6	P. guttatus	c15826_g1_i2	47.72	6.24	5.07	0.68	0.78
Chymotrypsin	Gla domain-containing protein	A0A6B2FD18	B. nubestris	c18235_g1_i2	27.64	6.69	5.43	4.86	5.57
Chymotrypsin	Gla domain-containing protein	A0A6B2FD18	B. nubestris	c18235_g1_i3	25.86	6.26	5.08	228.4	261.95
Chymotrypsin	Gla domain-containing protein	A0A6B2FD18	B. nubestris	c18235_g1_i4	24	5.81	4.72	1.63	1.87
Chymotrypsin	Suppressor of tumorigenicity 14 protein homolog	J3SDD6	C. adamanteus	c18829_g2_i1	28.4	8.71	7.07	13.31	15.26
Chymotrypsin	Suppressor of tumorigenicity 14 protein homolog	J3SDD6	C. adamanteus	c18829_g2_i2	31.9	9.78	7.94	3.24	3.71
Chymotrypsin	uncharacterized protein LOC117667888 (complement factor B-like)	A0A6P9C4E4	P. guttatus	c19098_g1_i1	100	13.01	10.57	1.89	2.17
Chymotrypsin	Complement C1s subcomponent-like protein	T1DLS3	C. horridus	c20227_g5_i1	46.85	6.11	4.96	2.11	2.42
Chymotrypsin	Complement subcomponent C1r	T1DNE9	C. horridus	c20251_g1_i1	100	4.27	3.46	6.12	7.02
Chymotrypsin	Vitamin K-dependent protein S	A0A0F7Z1V1	C. adamanteus	c20269_g1_i1	34.96	1.79	1.45	104.57	119.93
Chymotrypsin	Vitamin K-dependent protein S	A0A0F7Z1V1	C. adamanteus	c20269_g1_i2	33.65	1.72	1.4	2.84	3.26
Chymotrypsin	Vitamin K-dependent protein S	A0A0F7Z1V1	C. adamanteus	c20269_g1_i3	31.39	1.6	1.3	3.65	4.19
Chymotrypsin	chymotrypsin-C-like	A0A6J1VL78	N. scutatus	c23379_g1_i1	100	1.86	1.51	3.1	3.56
Chymotrypsin	Transmembrane gamma-carboxyglutamic acid protein 1 (Fragment)	V8NFK4	O. hannah	c47280_g1_i1	100	3.04	2.47	13.35	15.31
Chymotrypsin	Uncharacterized protein (hepatocyte growth factor activator)	A0A670ZCC0	P. textilis	c5246_g1_i1	100	1.53	1.24	0.68	0.78
Chymotrypsin	transmembrane gamma-carboxyglutamic acid protein 4	A0A6P9BPL4	P. guttatus	c5342_g1_i1	100	49.05	39.82	15.56	17.85
Chymotrypsin	Snake venom serine protease	A0A6G5ZUG5	V. anatolica senliki	c12620_g1_i2	37.28	2.65	2.15	0.67	0.77
Chymotrypsin	Neurotrypsin	A0A6J1TVZ6	N. scutatus	c15722_g1_i1	100	3.69	3	3.84	4.41
Chymotrypsin	uncharacterized protein LOC117667888	A0A6P9C4E4	P. guttatus	c17001_g1_i1	100	6.33	5.14	28.49	32.67
Chymotrypsin	Snake venom serine protease	A0A6G5ZW32	V. anatolica senliki	c18001_g2_i1	100	43.54	35.35	10.86	12.46
Chymotrypsin	Alpha-fibrinogenase-like	E5L0E3	D. siamensis	c20548_g3_i1	20.02	3196.39	2595.11	0.05	0.06
Chymotrypsin	Alpha-fibrinogenase-like	E5L0E3	D. siamensis	c20548_g3_i3	5.96	952.41	773.25	0.05	0.06
Chymotrypsin	Serine protease VLSP-1	E0Y418	M. lebetina	c20548_g3_i5	18.96	3027.55	2458.03	0	0
Chymotrypsin	Prothrombin	A0A6P9BQB8	P. guttatus	c21669_g1_i1	100	1.62	1.32	6.57	7.54
Chymotrypsin	Snake venom serine protease (Fragment)	A0A6G5ZUH5	V. anatolica senliki	c22615_g1_i1	100	2.19	1.78	2.72	3.11
Chymotrypsin	signal peptide, CUB and EGF-like domain-containing protein 1	A0A6I9WZ11	T. sirtalis	c2447_g2_i1	100	1.83	1.49	3.97	4.56
Chymotrypsin	Coagulation factor Xa	T1E6D2	C. horridus	c3073_g1_i1	100	4.2	3.41	17.79	20.4
Chymotrypsin	hepatocyte growth factor-like protein	A0A6J1UDM7	N. scutatus	c3796_g1_i1	100	0.82	0.67	15.75	18.06
Chymotrypsin	Plasminogen activator	A0A6J1VNN3	N. scutatus	c4682_g2_i1	100	1.07	0.87	13.76	15.78
Chymotrypsin	Transmembrane protease serine	A0A6G5ZVQ6	V. anatolica senliki	c47566_g1_i1	100	2.27	1.85	3.76	4.32
Chymotrypsin	Snake venom serine protease	A0A6G5ZUG1	V. anatolica senliki	c49276_g1_i1	100	0.98	0.8	1.58	1.82
Chymotrypsin	Snake venom serine protease	A0A081DUB0	E. coloratus	c58766_g1_i1	100	1.9	1.54	20.73	23.77
Chymotrypsin	serine protease 55-like	A0A6P9CUA9	P. guttatus	c59946_g1_i1	100	0.84	0.68	4.53	5.19
Chymotrypsin	Snake venom serine protease (Fragment)	A0A6G5ZUH1	V. anatolica senliki	c67388_g1_i1	100	1.26	1.03	4.85	5.56
Chymotrypsin	Complement factor B	A0A6P9C1K2	P. guttatus	c68079_g1_i1	100	1.09	0.88	0.39	0.45
CRISP, Venom Allergen-Like (VAL)	SCP domain-containing protein (Fragment)	A0A2D4FLK6	M. corallinus	c14285_g2_i2	23.33	6	4.87	228.4	261.95
CRISP, Venom Allergen-Like (VAL)	Cysteine-rich secretory protein LCCL domain-containing 2	A0A0F7ZEB6	C. adamanteus	c16561_g1_i2	55.77	3.59	2.91	14.25	16.34
CRISP, Venom Allergen-Like (VAL)	glioma pathogenesis-related protein 1-like	A0A6J1TYG6	N. scutatus	c18770_g1_i1	19.74	3	2.43	0.05	0.06
CRISP, Venom Allergen-Like (VAL)	Cysteine-rich seceretory protein Dr-CRPK	F2Q6F2	D. russelii	c55720_g1_i1	100	4298.45	3489.86	0	0
CRISP, Venom Allergen-Like (VAL)	Golgi-associated plant pathogenesis-related protein 1	A0A6J1V2N7	N. scutatus	c66447_g1_i1	100	3.67	2.98	0.54	0.62
CRISP, Venom Allergen-Like (VAL)	SCP domain-containing protein (Fragment)	A0A2D4FLK6	M. corallinus	c14285_g2_i1	76.67	19.72	16.01	4.57	5.24
CRISP, Venom Allergen-Like (VAL)	peptidase inhibitor 16-like	A0A6J1V1A5	N. scutatus	c58082_g1_i1	100	1.25	1.01	0.68	0.78
C-type lectin	macrophage mannose receptor 1-like isoform X1	A0A6P9AH84	P. guttatus	c18538_g1_i1	100	1.62	1.31	0	0
C-type lectin	C-type lectin domain family 2 member D-like isoform X1	A0A6P9BZY8	P. guttatus	c20330_g1_i1	32.08	1.69	1.37	44.9	51.5
C-type lectin	C-type lectin domain family 2 member D-like isoform X2	A0A6P9CC95	P. guttatus	c20330_g1_i2	52.64	2.77	2.25	44.9	51.5
C-type lectin	Snaclec 7	Q4PRC6	D. siamensis	c20336_g1_i1	9.62	7511.72	6098.68	0	0
C-type lectin	Snaclec 7	Q4PRC6	D. siamensis	c20336_g1_i6	13.35	10426.8	8465.4	23.91	27.42
C-type lectin	p68 alpha subunit	K9JBV0	D. siamensis	c20336_g2_i1	54.05	9932.58	8064.14	0	0
C-type lectin	p68 alpha subunit	K9JBV0	D. siamensis	c20336_g2_i2	45.95	8444.91	6856.32	23.91	27.42
C-type lectin	C-type lectin domain-containing protein	A0A670YWQ4	P. textilis	c2811_g1_i1	100	27.67	22.46	20.73	23.77
C-type lectin	low affinity immunoglobulin epsilon Fc receptor-like	A0A6P9AWY7	P. guttatus	c10464_g1_i1	100	1.04	0.84	12.45	14.28
C-type lectin	Uncharacterized protein	A0A2D4HWA4	M. lemniscatus lemniscatus	c15234_g1_i1	100	1.62	1.31	3.1	3.56
C-type lectin	lymphocyte antigen 75-like	A0A6P9CYI3	P. guttatus	c15234_g2_i1	100	1.99	1.62	5.21	5.98
C-type lectin	macrophage mannose receptor 1-like isoform X1	A0A6P9AH84	P. guttatus	c18538_g1_i1	100	1.62	1.31	3.98	4.56
C-type lectin	Snaclec 7	Q4PRC6	D. siamensis	c20336_g1_i1	9.62	7511.72	6098.68	0.05	0.06
C-type lectin	p31 beta subunit	K9JDF6	D. siamensis	c20336_g1_i2	4.81	3756.69	3050.02	0.54	0.62
C-type lectin	p68 beta subunit	K9JCR4	D. russelii limitis	c20336_g1_i3	11.32	8846.18	7182.11	1.19	1.36
C-type lectin	p68 beta subunit	K9JCR4	D. russelii limitis	c20336_g1_i4	11.45	8947.72	7264.55	0	0
C-type lectin	Snaclec-7	A0A1J0CZM7	V. ammodytes ammodytes	c20336_g1_i5	2.17	1692.9	1374.44	0	0
C-type lectin	Snaclec 7	Q4PRC6	D. siamensis	c20336_g1_i6	13.35	10426.8	8465.4	0.11	0.12
C-type lectin	RVV-X light chain 1	A0A2H4Z2X7	D. siamensis	c20336_g1_i7	11.39	8900	7225.81	0.68	0.78
C-type lectin	Snaclec dabocetin subunit alpha	Q38L02	D. siamensis	c20336_g1_i8	25.33	19785.3	16063.5	0	0
C-type lectin	Factor X activator light chain 2	K9JDJ1	D. siamensis	c20336_g1_i9	10.56	8247.86	6696.35	4.96	5.69
C-type lectin	p68 alpha subunit	K9JBV0	D. siamensis	c20336_g2_i1	54.05	9932.58	8064.14	0.72	0.83
C-type lectin	p68 alpha subunit	K9JBV0	D. siamensis	c20336_g2_i2	45.95	8444.91	6856.32	0	0
C-type lectin	Asialoglycoprotein receptor 1 (Fragment)	V8N4N2	O. hannah	c26026_g1_i1	100	1.29	1.05	6.15	7.05
C-type lectin	C-type lectin domain family 11 member A (Fragment)	A0A223PK16	D. russelii	c3234_g1_i1	100	0.96	0.78	2.92	3.35
C-type lectin	C-type mannose receptor 2 (Fragment)	V8NX67	O. hannah	c35223_g1_i1	100	0.97	0.79	2.71	3.1
C-type lectin	C-type lectin 1	Q6T7B7	B. gabonica	c4038_g1_i1	100	310.71	252.26	0.05	0.06
C-type lectin	C-type lectin (Fragment)	A0A2Z4NA01	B. irregularis	c40828_g1_i1	100	0.51	0.41	44.9	51.5
C-type lectin	Uncharacterized protein (Fragment)	A0A2D4HIC4	M. lemniscatus lemniscatus	c41263_g1_i1	100	0.64	0.52	13.35	15.31
C-type lectin	C-type lectin 1	J3S814	C. adamanteus	c5811_g1_i1	100	15.43	12.53	77.4	88.76
C-type lectin	Snaclec A12	B4XSY7	M. lebetina	c6062_g1_i1	100	3751.65	3045.92	0	0
C-type lectin	Venom C-type lectin mannose binding isoform 4	D2YVK4	H. stephensii	c6443_g1_i1	100	1.91	1.55	23.91	27.42
C-type lectin	Collectin-12	A0A6P9D012	P. guttatus	c64468_g1_i1	100	2.15	1.74	33.2	38.08
C-type lectin	Uncharacterized protein (Fragment)	A0A2D4M2S3	M. spixii	c69706_g1_i1	100	0.86	0.7	1.63	1.87
C-type lectin	C-type lectin 2	A0A194ARA2	M. tener	c7004_g1_i1	100	1.17	0.95	4.86	5.57
C-type lectin	rheacalcin-1-like	A0A6J1VUI3	N. scutatus	c72432_g1_i1	100	1.77	1.44	228.4	261.95
C-type lectin	pulmonary surfactant-associated protein D	A0A6I9YA62	T. sirtalis	c7440_g1_i1	100	0.45	0.36	14.25	16.34
C-type lectin	Uncharacterized protein	A0A2D4I5Y2	M. lemniscatus lemniscatus	c9284_g1_i1	100	1.18	0.96	15.56	17.85
Cystatin	Cystatin 3	A0A6G5ZW19	V. anatolica senliki	c8190_g1_i1	100	19.77	16.05	34.96	40.09
Cystatin	Cystatin 1	A0A6G5ZVX2	V. anatolica senliki	c3205_g1_i1	100	20.88	16.96	51.74	59.34
Deoxyribonucleases	deoxyribonuclease-2-alpha	J3RZ14	C. adamanteus	c19316_g3_i1	43.38	22.99	18.67	0	0
Deoxyribonucleases	deoxyribonuclease-2-alpha	J3RZ14	C. adamanteus	c19316_g3_i2	56.62	30.02	24.37	4.96	5.69
Disintegrin	Disintegrin jerdostatin	Q7ZZM2	P. jerdonii	c13890_g2_i1	100	76998.9	62514.5	0.96	1.11
EGF	tomoregulin-2	A0A6I9Z2J3	T. sirtalis	c12550_g1_i1	35.22	2.27	1.84	0	0
EGF	tomoregulin-2	A0A6I9Z2J3	T. sirtalis	c12550_g1_i2	64.78	4.18	3.39	77.4	88.76
Glutaminyl-peptide_cyclotransferase_1	Glutaminyl cyclase	A0A6G5ZUS0	V. anatolica senliki	c17375_g1_i1	100	81.92	66.51	23.52	26.97
Hyaluronidase	Hyaluronidase-1	A3QVN3	C. cerastes	c19998_g13_i1	48.74	87.05	70.68	19.92	22.85
Hyaluronidase	Hyaluronidase	A3QVP5	E. carinatus sochureki	c19998_g13_i2	44.07	78.71	63.9	0.88	1.01
Hyaluronidase	Hyaluronidase	A0A6G5ZUC5	V. anatolica senliki	c31703_g1_i1	100	1.58	1.28	40.67	46.64
Hyaluronidase	Hyaluronidase	A0A6P9BZP0	P. guttatus	c46290_g1_i1	100	0.94	0.76	0	0
Hyaluronidase	Hyaluronidase	A0A6G5ZUC5	V. anatolica senliki	c66710_g1_i1	100	1.36	1.11	32.22	36.95
Kazal type serine protease inhibitors	follistatin isoform X1	A0A6P9E097	P. guttatus	c38758_g1_i1	100	2.05	1.66	0.72	0.83
L-amino acid oxidase	L-amino-acid oxidase	G8XQX1	D. russelii	c17343_g1_i1	100	7713.56	6262.55	2.62	3
Latroinsectotoxin	Protein phosphatase 1 regulatory inhibitor subunit 16B (Fragment)	V8NSM0	O. hannah	c10848_g1_i1	46.51	1.32	1.07	3.15	3.61
Latroinsectotoxin	Protein phosphatase 1 regulatory inhibitor subunit 16B (Fragment)	V8NSM0	O. hannah	c10848_g1_i2	53.49	1.51	1.23	3.12	3.57
Latroinsectotoxin	Rabankyrin	A0A6G5ZUQ8	V. anatolica senliki	c11627_g1_i2	46.58	2.51	2.04	1.11	1.27
Latroinsectotoxin	Uncharacterized protein (Fragment)	A0A2D4HZW0	M. lemniscatus lemniscatus	c11808_g1_i1	46.51	2.28	1.85	7.95	9.11
Latroinsectotoxin	Uncharacterized protein (Fragment)	A0A2D4HZQ5	M. lemniscatus lemniscatus	c11808_g1_i2	53.49	2.62	2.13	1.03	1.19
Latroinsectotoxin	RING-type E3 ubiquitin transferase	A0A6P9D036	P. guttatus	c13322_g2_i1	100	7.17	5.82	0.67	0.77
Latroinsectotoxin	Ankyrin repeat domain-containing protein 39-like protein	T1DNW6	C. horridus	c13851_g1_i2	61	3.79	3.08	0.61	0.7
Latroinsectotoxin	Ankyrin repeat and SOCS box protein 6-like protein	A0A0F7ZB79	C. adamanteus	c14673_g1_i1	57.8	5.06	4.11	31.08	35.65
Latroinsectotoxin	transient receptor potential cation channel subfamily V member 6-like isoform X1	A0A6P9BFQ5	P. guttatus	c14852_g2_i1	100	2.04	1.65	1.11	1.27
Latroinsectotoxin	nuclear factor NF-kappa-B p100 subunit	A0A6J1UC17	N. scutatus	c15126_g1_i1	47.13	7.67	6.23	1.06	1.22
Latroinsectotoxin	nuclear factor NF-kappa-B p100 subunit	A0A6J1UC17	N. scutatus	c15126_g1_i2	52.87	8.61	6.99	0.99	1.14
Latroinsectotoxin	Ankyrin repeat domain-containing protein 6 (Fragment)	V8NQ57	O. hannah	c15426_g1_i2	57.05	1.79	1.46	10.7	12.27
Latroinsectotoxin	serine/threonine-protein phosphatase 6 regulatory ankyrin repeat subunit A isoform X3	A0A6I9Y8I6	T. sirtalis	c15930_g1_i3	33.77	2.14	1.74	3.16	3.63
Latroinsectotoxin	inversin isoform X1	A0A6P9BX29	P. guttatus	c16273_g1_i2	42.48	2.36	1.92	0.73	0.84
Latroinsectotoxin	ANK_REP_REGION domain-containing protein	A0A2D4PJ38	M. surinamensis	c16720_g1_i2	31.88	2.71	2.2	56.16	64.41
Latroinsectotoxin	ankyrin repeat family A protein 2	A0A6I9Y0L9	T. sirtalis	c16818_g1_i1	100	2.83	2.29	0	0
Latroinsectotoxin	cyclin-dependent kinase 4 inhibitor C	A0A6P9BJD8	P. guttatus	c17579_g2_i1	100	4.92	4	18.81	21.57
Latroinsectotoxin	Kinase D-interacting substrate of 220 kDa isoform X1	A0A0F7ZDG8	C. adamanteus	c17678_g1_i1	100	4.47	3.63	6.85	7.85
Latroinsectotoxin	ankyrin repeat domain-containing protein 1	A0A6J1UDI1	N. scutatus	320	0	5.11	4.15	0.02	0.03
Latroinsectotoxin	Uncharacterized protein	A0A2D4J482	M. lemniscatus lemniscatus	c17889_g1_i1	34.95	5.74	4.66	62.72	71.93
Latroinsectotoxin	Uncharacterized protein	A0A2D4J482	M. lemniscatus lemniscatus	c17889_g1_i2	36.01	5.92	4.81	34.86	39.98
Latroinsectotoxin	2-5A-dependent ribonuclease	A0A6P9B7G4	P. guttatus	c17889_g1_i3	29.04	4.77	3.88	8.7	9.98
Latroinsectotoxin	Ankyrin repeat-containing protein	A0A1W7RJF1	A. contortrix contortrix	c18117_g1_i1	100	15.08	12.24	10.87	12.47
Latroinsectotoxin	Uncharacterized protein	A0A670Y0Z5	P. textilis	c18366_g1_i1	52.19	3.51	2.85	9.37	10.75
Latroinsectotoxin	Uncharacterized protein	A0A2D4H326	M. corallinus	c18366_g1_i3	24.94	1.68	1.36	3.74	4.28
Latroinsectotoxin	Non-specific serine/threonine protein kinase	A0A0F7ZCA9	C. adamanteus	c18370_g1_i2	38.3	1.13	0.92	18.86	21.63
Latroinsectotoxin	Non-specific serine/threonine protein kinase	A0A0F7ZCA9	C. adamanteus	c18370_g1_i3	30.38	0.89	0.73	1.92	2.2
Latroinsectotoxin	Nuclear factor NF-kappa-B p105 subunit	A0A2D4PVE8	M. surinamensis	c18453_g4_i1	26	2.09	1.7	2.41	2.76
Latroinsectotoxin	Nuclear factor NF-kappa-B p105 subunit (Fragment)	A0A2D4G608	M. corallinus	c18453_g4_i2	21.29	1.71	1.39	275.62	316.1
Latroinsectotoxin	Nuclear factor NF-kappa-B p105 subunit	A0A2D4PVE8	M. surinamensis	c18453_g4_i3	27.71	2.23	1.81	48.86	56.04
Latroinsectotoxin	Eukaryotic translation initiation factor 4E-binding protein 3	A0A0F7Z9G2	C. adamanteus	c18479_g2_i4	25.77	8.99	7.3	8.82	10.12
Latroinsectotoxin	Uncharacterized protein	A0A670XZJ0	P. textilis	c18514_g1_i2	49.6	14.5	11.77	46.57	53.41
Latroinsectotoxin	Uncharacterized protein	A0A670XZJ0	P. textilis	c18514_g1_i3	47.84	13.98	11.35	8.36	9.59
Latroinsectotoxin	Fem-1 homolog A	A0A670YQQ1	P. textilis	c18627_g1_i1	100	4.15	3.37	32.66	37.45
Latroinsectotoxin	ANK_REP_REGION domain-containing protein	A0A670Y8Q5	P. textilis	c18657_g1_i1	58.85	11.64	9.45	7.77	8.92
Latroinsectotoxin	ankyrin repeat domain-containing protein 10 isoform X2	A0A6J1UA65	N. scutatus	c18945_g1_i2	8.05	1.52	1.23	128.03	146.83
Latroinsectotoxin	Ankyrin repeat domain-containing protein 10-like protein	A0A1W7RJF2	A. contortrix contortrix	c18945_g1_i6	10.18	1.92	1.56	8.73	10.01
Latroinsectotoxin	ankyrin repeat domain-containing protein 10 isoform X2	A0A6J1UA65	N. scutatus	c18945_g1_i8	10.22	1.92	1.56	24.76	28.4
Latroinsectotoxin	histone-lysine N-methyltransferase EHMT1 isoform X1	A0A6P9CQ51	P. guttatus	c19037_g1_i1	23.53	2.26	1.83	3.44	3.94
Latroinsectotoxin	histone-lysine N-methyltransferase EHMT1 isoform X4	A0A6P9CQ56	P. guttatus	c19037_g1_i2	25.83	2.48	2.01	8.92	10.23
Latroinsectotoxin	histone-lysine N-methyltransferase EHMT1 isoform X1	A0A6P9CQ51	P. guttatus	c19037_g1_i4	24.06	2.31	1.88	1.84	2.1
Latroinsectotoxin	ankyrin repeat and EF-hand domain-containing protein 1	A0A6P9D7U2	P. guttatus	c19232_g2_i1	18.6	1.54	1.25	10.94	12.55
Latroinsectotoxin	DNA-binding protein RFXANK isoform X1	A0A6P9DRP7	P. guttatus	c19326_g2_i2	77.91	8.22	6.68	5.67	6.5
Latroinsectotoxin	Palmitoyltransferase ZDHHC17 (Fragment)	V8NY02	O. hannah	c19423_g1_i3	22.29	1.48	1.2	61.02	69.98
Latroinsectotoxin	Palmitoyltransferase	A0A6P9AKX0	P. guttatus	c19423_g1_i4	18.88	1.26	1.02	4.51	5.17
Latroinsectotoxin	Oxysterol-binding protein	A0A1W7RF19	A. contortrix contortrix	c19552_g6_i1	49.07	1.79	1.45	5.25	6.02
Latroinsectotoxin	Oxysterol-binding protein	A0A1W7RF19	A. contortrix contortrix	c19552_g6_i2	50.93	1.86	1.51	5.25	6.02
Latroinsectotoxin	SH3 and multiple ankyrin repeat domains protein 2	A0A0F7Z3Z6	C. adamanteus	c19578_g1_i1	20.21	1.95	1.59	2.07	2.37
Latroinsectotoxin	SH3 and multiple ankyrin repeat domains protein 2	A0A0F7Z3Z6	C. adamanteus	c19578_g1_i3	21.08	2.04	1.66	0.96	1.1
Latroinsectotoxin	SH3 and multiple ankyrin repeat domains protein 2	A0A0F7Z3Z6	C. adamanteus	c19578_g1_i4	16.77	1.62	1.32	0.16	0.19
Latroinsectotoxin	Ankyrin repeat and SOCS box protein 8	V8PCG3	O. hannah	c19888_g4_i1	21.35	1.64	1.33	34.5	39.57
Latroinsectotoxin	Ankyrin repeat and SOCS box protein 8	V8PCG3	O. hannah	c19888_g4_i2	16.94	1.3	1.06	337.2	386.72
Latroinsectotoxin	Ankyrin repeat and SOCS box protein 8	V8PCG3	O. hannah	c19888_g4_i4	15.35	1.18	0.96	2.1	2.41
Latroinsectotoxin	Ankyrin repeat and SOCS box protein 8	V8PCG3	O. hannah	c19888_g4_i5	15.08	1.16	0.94	13.5	15.49
Latroinsectotoxin	Ankyrin repeat domain-containing protein 49-like	A0A0K8RZC9	C. horridus	c20129_g3_i1	9.44	1.53	1.24	2.46	2.82
Latroinsectotoxin	Ankyrin repeat domain-containing protein 49-like	A0A0K8RZC9	C. horridus	c20129_g3_i4	11.57	1.88	1.52	104.98	120.39
Latroinsectotoxin	NF-kappa-B inhibitor beta-like	J3S4R8	C. adamanteus	c20157_g1_i1	48.35	34.63	28.11	9.11	10.45
Latroinsectotoxin	NF-kappa-B inhibitor beta-like	J3S4R8	C. adamanteus	c20157_g1_i2	51.65	37	30.04	11.96	13.71
Latroinsectotoxin	RING-type E3 ubiquitin transferase	A0A670YWM8	P. textilis	c20171_g2_i1	100	6.88	5.58	0.42	0.48
Latroinsectotoxin	ankyrin repeat domain-containing protein 23	A0A6P9D783	P. guttatus	c20246_g3_i1	54.64	6.2	5.03	32.22	36.95
Latroinsectotoxin	ankyrin repeat domain-containing protein 23	A0A6P9D783	P. guttatus	c20246_g3_i2	45.36	5.15	4.18	40.67	46.64
Latroinsectotoxin	Euchromatic histone lysine methyltransferase 2	A0A670YYL8	P. textilis	c20258_g19_i3	37.14	7.47	6.07	44.94	51.54
Latroinsectotoxin	protein TANC1 isoform X1	A0A6P9CE35	P. guttatus	c20306_g1_i2	20.38	3.64	2.95	0.52	0.6
Latroinsectotoxin	Ankyrin repeat domain-containing protein 22	U3FDF5	M. fulvius	c2321_g1_i1	62.73	59.95	48.67	2.61	3
Latroinsectotoxin	ankyrin repeat and SOCS box protein 7 isoform X1	A0A6P9CL34	P. guttatus	c29827_g1_i1	100	1.91	1.55	51.74	59.34
Latroinsectotoxin	Ankycorbin	J3S865	C. adamanteus	c3193_g1_i1	49.32	1.28	1.04	1.09	1.25
Latroinsectotoxin	Ankycorbin	J3S865	C. adamanteus	c3193_g1_i2	50.68	1.32	1.07	8.99	10.32
Latroinsectotoxin	ankyrin repeat and SOCS box protein 14 isoform X1	A0A6P9D9W9	P. guttatus	c38590_g1_i1	100	2	1.62	23.52	26.97
Latroinsectotoxin	NF-kappa-B inhibitor alpha	A0A6J1TPL7	N. scutatus	c38774_g1_i1	100	38.53	31.29	4.74	5.44
Latroinsectotoxin	Protein fem-1 homolog C-like	J3S8R0	C. adamanteus	c39006_g1_i1	100	4.19	3.41	241.19	276.61
Latroinsectotoxin	ankyrin repeat and SOCS box protein 9-like	A0A6P9D573	P. guttatus	c4814_g1_i2	53.39	3.09	2.51	92.22	105.76
Latroinsectotoxin	ankyrin repeat and SOCS box protein 2 isoform X1	A0A6P9BS73	P. guttatus	c56286_g1_i1	100	2.68	2.18	40.74	46.72
Latroinsectotoxin	Cyclin-dependent kinase 4 inhibitor D (Fragment)	V8NMD6	O. hannah	c56882_g1_i1	100	4.93	4	142.78	163.75
Latroinsectotoxin	26S proteasome non-ATPase regulatory subunit 10	A0A6J1UPL7	N. scutatus	c9825_g1_i2	50.96	1.7	1.38	13.24	15.18
Latroinsectotoxin	Rabankyrin	A0A6G5ZUQ8	V. anatolica senliki	c11627_g1_i1	53.42	2.87	2.33	4.97	5.7
Latroinsectotoxin	BRCA1-associated RING domain protein 1 isoform X4	A0A6P9DB48	P. guttatus	c12461_g1_i1	36.94	5.99	4.87	0.34	0.39
Latroinsectotoxin	BRCA1-associated RING domain protein 1 isoform X1	A0A6P9D113	P. guttatus	c12461_g1_i3	44.13	7.16	5.81	8.93	10.24
Latroinsectotoxin	Poly [ADP-ribose] polymerase	A0A6G5ZW66	V. anatolica senliki	c14390_g1_i1	100	7.91	6.42	17.06	19.56
Latroinsectotoxin	Ankyrin repeat domain-containing protein 50	A0A0F7ZD76	C. adamanteus	c14497_g1_i1	100	2.18	1.77	2.69	3.09
Latroinsectotoxin	ankyrin repeat domain-containing protein 50	A0A6P9ANJ2	P. guttatus	c14497_g2_i1	100	3.08	2.5	2.58	2.96
Latroinsectotoxin	Integrin-linked protein kinase	A0A0B8RRD4	B. irregularis	c14969_g2_i1	100	20.89	16.96	46.57	53.41
Latroinsectotoxin	BCL-6 corepressor-like protein 1	A0A6P9CAW4	P. guttatus	c14972_g1_i1	100	2.22	1.8	3.72	4.27
Latroinsectotoxin	Ankyrin repeat domain-containing protein 54-like protein	T1DME4	C. horridus	c15059_g1_i1	100	6.27	5.09	6.85	7.85
Latroinsectotoxin	Protein phosphatase 1 regulatory subunit	T1E4P8	C. horridus	c15239_g3_i1	100	2.92	2.37	8.99	10.32
Latroinsectotoxin	Phospholipase A2 group VI	A0A670XQD1	P. textilis	c15370_g1_i1	100	1.41	1.14	0.99	1.14
Latroinsectotoxin	ankyrin repeat domain-containing protein 65	A0A6P9DHK1	P. guttatus	c1568_g1_i1	100	1.06	0.86	0.96	1.1
Latroinsectotoxin	Uveal autoantigen with coiled-coil domains and ankyrin repeats isoform 1	A0A1W7RIL7	A. contortrix contortrix	c15885_g2_i1	100	21.64	17.57	35.05	40.2
Latroinsectotoxin	serine/threonine-protein phosphatase 6 regulatory ankyrin repeat subunit B isoform X1	A0A6P9D2B8	P. guttatus	c15930_g1_i1	38.93	2.47	2	2.35	2.7
Latroinsectotoxin	serine/threonine-protein phosphatase 6 regulatory ankyrin repeat subunit A isoform X3	A0A6I9Y8I6	T. sirtalis	c15930_g1_i2	27.3	1.73	1.4	1.42	1.63
Latroinsectotoxin	ankyrin repeat and SAM domain-containing protein 1A isoform X7	A0A6J1UYS6	N. scutatus	c16517_g1_i1	100	1.93	1.56	1.85	2.12
Latroinsectotoxin	Poly [ADP-ribose] polymerase	A0A6P9B748	P. guttatus	c16676_g1_i1	100	4.64	3.77	5.61	6.43
Latroinsectotoxin	Arf-GAP with coiled-coil, ANK repeat and PH domain-containing protein 2	J3SE08	C. adamanteus	c17554_g1_i1	100	38.46	31.23	34.48	39.55
Latroinsectotoxin	Ankyrin repeat domain 17	A0A670ZM01	P. textilis	c17573_g4_i1	50.74	2.72	2.21	0.36	0.42
Latroinsectotoxin	Ankyrin repeat domain 17	A0A670ZM97	P. textilis	c17573_g4_i2	49.26	2.64	2.14	3.28	3.76
Latroinsectotoxin	ankyrin-2-like isoform X3	A0A6J1U9P0	N. scutatus	c17985_g1_i2	22.88	0.94	0.76	22.52	25.83
Latroinsectotoxin	ankyrin-2 isoform X7	A0A6P9DQV9	P. guttatus	c17985_g1_i3	21.17	0.87	0.71	0	0
Latroinsectotoxin	ankyrin-2-like isoform X5	A0A6J1U180	N. scutatus	c17985_g1_i4	24.62	1.01	0.82	3.28	3.76
Latroinsectotoxin	Ankyrin 2	A0A670ZNW5	P. textilis	c17985_g2_i1	100	1.51	1.23	10.7	12.27
Latroinsectotoxin	caskin-2 isoform X1	A0A6P9B4Q1	P. guttatus	c18366_g1_i2	22.87	1.54	1.25	0.16	0.19
Latroinsectotoxin	Ankyrin repeat and KH domain-containing protein 1 isoform 1	A0A0K8RY92	C. horridus	c18479_g2_i1	25.33	8.84	7.18	2.79	3.2
Latroinsectotoxin	Ankyrin repeat and KH domain-containing protein 1 isoform 1	A0A0K8RY92	C. horridus	c18479_g2_i2	25.06	8.75	7.1	3.36	3.85
Latroinsectotoxin	Ankyrin repeat and KH domain-containing protein 1 isoform 1	A0A0K8RY92	C. horridus	c18479_g2_i3	23.85	8.32	6.76	1.36	1.56
Latroinsectotoxin	Eukaryotic translation initiation factor 4E-binding protein 3	A0A0F7Z9G2	C. adamanteus	c18479_g2_i4	25.77	8.99	7.3	7.29	8.36
Latroinsectotoxin	Uncharacterized protein (Fragment)	A0A2D4JVW6	M. paraensis	c18752_g1_i1	100	3.22	2.61	8.36	9.59
Latroinsectotoxin	histone-lysine N-methyltransferase EHMT1 isoform X1	A0A6P9CQ51	P. guttatus	c19037_g1_i3	26.58	2.55	2.07	0.18	0.2
Latroinsectotoxin	BCL-6 corepressor isoform X3	A0A6P9CAF7	P. guttatus	c19173_g1_i1	34.17	1.74	1.41	0.67	0.77
Latroinsectotoxin	BCL-6 corepressor isoform X1	A0A6I9Y0C6	T. sirtalis	c19173_g1_i2	33.35	1.7	1.38	3.16	3.63
Latroinsectotoxin	BCL-6 corepressor isoform X4	A0A6P9CIM8	P. guttatus	c19173_g1_i3	32.49	1.66	1.34	1.09	1.25
Latroinsectotoxin	Calglandulin	A0A6J1U8S4	N. scutatus	c19232_g2_i1	18.6	1.54	1.25	1.06	1.22
Latroinsectotoxin	Calglandulin (Fragment)	V8PCX7	O. hannah	c19232_g2_i3	17.17	1.42	1.15	0.42	0.48
Latroinsectotoxin	ANK_REP_REGION domain-containing protein (Fragment)	A0A2D4N2M6	M. spixii	c19423_g1_i1	19.69	1.31	1.06	1.11	1.27
Latroinsectotoxin	ANK_REP_REGION domain-containing protein (Fragment)	A0A2D4N2M6	M. spixii	c19423_g1_i3	22.29	1.48	1.2	0.73	0.84
Latroinsectotoxin	ANK_REP_REGION domain-containing protein (Fragment)	A0A2D4N2M6	M. spixii	c19423_g1_i4	18.88	1.26	1.02	8.92	10.23
Latroinsectotoxin	NF-kappa-B inhibitor zeta (Fragment)	V8P4I1	O. hannah	c19549_g1_i3	16.78	1.78	1.44	23.99	27.51
Latroinsectotoxin	Protein phosphatase 1 regulatory subunit	A0A670YZY8	P. textilis	c19704_g2_i1	100	11.81	9.59	26.88	30.83
Latroinsectotoxin	Ankyrin repeat domain-containing protein 27	A0A0F7ZCG5	C. adamanteus	c19789_g1_i2	56.4	3.61	2.93	4.75	5.45
Latroinsectotoxin	KN motif and ankyrin repeat domain-containing protein 3	A0A6P9CBX7	P. guttatus	c20204_g1_i2	48.27	2.35	1.91	18.86	21.63
Latroinsectotoxin	Neurogenic locus notch homolog protein 1	A0A6P9CTN9	P. guttatus	c20228_g2_i1	76.27	4.06	3.29	2.41	2.76
Latroinsectotoxin	Euchromatic histone lysine methyltransferase 2	A0A670YYL8	P. textilis	c20258_g19_i4	41.72	8.4	6.82	5.04	5.78
Latroinsectotoxin	serine/threonine-protein phosphatase 6 regulatory ankyrin repeat subunit C isoform X2	A0A6I9XZX3	T. sirtalis	c20673_g1_i1	100	1.26	1.02	1.87	2.15
Latroinsectotoxin	ankyrin-1-like	A0A6J1VNT6	N. scutatus	c21579_g1_i1	100	1.29	1.04	6.95	7.97
Latroinsectotoxin	Protein phosphatase 1 regulatory subunit	A0A6P9BQU4	P. guttatus	c24423_g1_i1	100	1.95	1.58	3.34	3.83
Latroinsectotoxin	serine/threonine-protein phosphatase 6 regulatory ankyrin repeat subunit C isoform X2	A0A6I9XZX3	T. sirtalis	c29422_g1_i1	100	1.16	0.94	1.6	1.84
Latroinsectotoxin	ankyrin repeat and death domain-containing protein 1B	A0A6P9DM97	P. guttatus	c30726_g1_i1	100	1.32	1.07	1.25	1.43
Latroinsectotoxin	ankyrin repeat and SOCS box protein 16	A0A6P9BKP4	P. guttatus	c32764_g1_i1	100	0.92	0.74	0.95	1.1
Latroinsectotoxin	Uncharacterized protein	A0A670ZI10	P. textilis	c3661_g1_i1	100	6.34	5.15	7.11	8.16
Latroinsectotoxin	Ankyrin repeat domain-containing protein 2 (Fragment)	V8P2G9	O. hannah	c38485_g1_i1	100	0.88	0.71	0.52	0.6
Latroinsectotoxin	ankyrin repeat domain-containing protein 16-like isoform X1	A0A6P9AYH4	P. guttatus	c4007_g1_i1	100	1.09	0.89	1.92	2.2
Latroinsectotoxin	ankyrin repeat and death domain-containing protein 1B	A0A6P9DM97	P. guttatus	c41201_g1_i1	100	2.39	1.94	2.07	2.37
Latroinsectotoxin	Palmitoyltransferase	J3S4T7	C. adamanteus	c4327_g1_i1	100	23.61	19.17	10.87	12.47
Latroinsectotoxin	Protein TANC2 (Fragment)	V8NJQ1	O. hannah	c44054_g1_i1	100	1.45	1.17	3.44	3.94
Latroinsectotoxin	ankyrin repeat and SOCS box protein 9-like	A0A6P9D573	P. guttatus	c4814_g1_i1	46.61	2.7	2.19	1.84	2.1
Latroinsectotoxin	Ankyrin 1	A0A670Z682	P. textilis	c49533_g1_i1	100	1.02	0.83	11.62	13.33
Latroinsectotoxin	GA-binding protein subunit beta-1 isoform X4	A0A6J1UWI0	N. scutatus	c56305_g1_i1	100	3.88	3.15	8.82	10.12
Latroinsectotoxin	Receptor-interacting serine/threonine-protein kinase 4-like protein	A0A1W7RE87	A. contortrix contortrix	c56546_g1_i1	100	4.11	3.34	3.89	4.46
Latroinsectotoxin	protein phosphatase 1 regulatory subunit 16A	A0A6I9YIV8	T. sirtalis	c65150_g1_i1	100	1.27	1.03	4.72	5.42
Latroinsectotoxin	ankyrin-3 isoform X16	A0A6P9D7L0	P. guttatus	c72387_g1_i1	100	1.04	0.85	5.66	6.49
Latroinsectotoxin	B-cell lymphoma 3 protein	A0A6I9Z1V8	T. sirtalis	c8655_g2_i1	100	1.22	0.99	7.49	8.59
Latroinsectotoxin	26S proteasome non-ATPase regulatory subunit 10	A0A6J1UPL7	N. scutatus	c9825_g1_i1	49.04	1.63	1.33	9.37	10.75
Lipase	Putative endothelial lipase	A0A6G5ZW01	V. anatolica senliki	c19855_g2_i11	12.23	2.45	1.99	6.57	7.54
Lipase	Putative endothelial lipase	A0A6G5ZW01	V. anatolica senliki	c19855_g2_i12	14.16	2.84	2.3	0.05	0.06
Lipase	Putative endothelial lipase	A0A6G5ZW01	V. anatolica senliki	c19855_g2_i2	9.3	1.86	1.51	15.75	18.06
Lipase	Putative endothelial lipase	A0A6G5ZW01	V. anatolica senliki	c19855_g2_i4	12.75	2.55	2.07	2.72	3.11
Lipase	Putative endothelial lipase	A0A6G5ZW01	V. anatolica senliki	c19855_g2_i5	11.38	2.28	1.85	0.67	0.77
Lipase	Putative endothelial lipase	J3RZ81	C. adamanteus	c22125_g1_i1	100	1.76	1.43	10.15	11.64
Metalloproteinases	Disintegrin and metalloproteinase domain-containing protein 10	A0A6G5ZVR9	V. anatolica senliki	c15329_g2_i1	100	46.76	37.96	0.87	1
Metalloproteinases	Snake venom metalloproteinase	A0A1W7RJN7	A. contortrix contortrix	c19271_g2_i1	100	15.01	12.18	1	1.14
Metalloproteinases	RVV-X heavy chain	A0A2H4Z2W1	D. siamensis	c20464_g1_i1	61.42	11362.6	9225.14	0.05	0.06
Metalloproteinases	A disintegrin and metalloproteinase with thrombospondin motifs 4	A0A6P9B7E3	P. guttatus	c13927_g3_i1	100	1.03	0.84	31.08	35.65
Metalloproteinases	disintegrin and metalloproteinase domain-containing protein 9	A0A6P9AUA9	P. guttatus	c1471_g1_i1	100	1.03	0.84	3.74	4.28
Metalloproteinases	A disintegrin and metalloproteinase with thrombospondin motifs 1	A0A1W7RJM2	A. contortrix contortrix	c15853_g1_i1	100	4.13	3.36	11.96	13.71
Metalloproteinases	papilin isoform X1	A0A6P9BQR0	P. guttatus	c18121_g2_i2	57.27	3.49	2.83	2.61	3
Metalloproteinases	Disintegrin and metalloproteinase domain-containing protein 2	A0A6G5ZUR1	V. anatolica senliki	c19771_g3_i4	14.76	4.77	3.88	9.11	10.45
Metalloproteinases	Disintegrin and metalloproteinase domain-containing protein 9 (Fragment)	A0A6G5ZUB2	V. anatolica senliki	c20035_g2_i1	47.59	0.93	0.75	4.74	5.44
Metalloproteinases	Disintegrin and metalloproteinase domain-containing protein 9 (Fragment)	A0A6G5ZUB2	V. anatolica senliki	c20035_g2_i2	52.41	1.02	0.83	1.03	1.19
Metalloproteinases	DSAIP (Fragment)	A0A2H4Z2Y9	D. siamensis	c20464_g1_i2	38.58	7137.12	5794.55	0.02	0.03
Metalloproteinases	Disintegrin and metalloproteinase domain-containing protein 10 (Fragment)	A0A6G5ZUL8	V. anatolica senliki	c29509_g1_i1	100	1.17	0.95	7.95	9.11
Metalloproteinases	Metalloendopeptidase	A0A6P9B7T3	P. guttatus	c44307_g1_i1	100	1.39	1.13	5.25	6.02
Metalloproteinases	Disintegrin and metalloproteinase domain-containing protein 10 (Fragment)	A0A6G5ZUL8	V. anatolica senliki	c47277_g1_i1	100	0.67	0.54	8.73	10.01
Metalloproteinases	Metalloendopeptidase	A0A6P9B7T3	P. guttatus	c50906_g1_i1	100	1.27	1.03	2.41	2.76
Metalloproteinases	Uncharacterized protein (Fragment)	A0A2D4MCZ9	M. spixii	c51593_g1_i1	100	1.32	1.08	4.51	5.17
Metalloproteinases	disintegrin and metalloproteinase domain-containing protein 33-like	A0A6P9AXX0	P. guttatus	c71543_g1_i1	100	1.21	0.98	7.77	8.92
Nawaprin	Uncharacterized protein (Fragment)	V8NAQ0	O. hannah	c2595_g1_i1	100	10.34	8.39	48.86	56.04
ohanin/vespryn family	E3 ubiquitin-protein ligase TRIM39-like	A0A6I9Y1S6	T. sirtalis	c17242_g1_i1	55.36	5.78	4.69	0.72	0.83
ohanin/vespryn family	Erythroid membrane-associated protein (Fragment)	V8NE61	O. hannah	c17242_g1_i2	44.64	4.66	3.78	12.45	14.28
ohanin/vespryn family	Tripartite motif-containing protein 39-like	J3SDK6	C. adamanteus	c18829_g1_i1	100	12.14	9.86	33.2	38.08
ohanin/vespryn family	Butyrophilin subfamily 1 member A1-like	J3RYI5	C. adamanteus	c18865_g3_i1	100	9.3	7.55	2.71	3.1
ohanin/vespryn family	LOW QUALITY PROTEIN: zinc finger protein RFP-like	A0A6P9D5A0	P. guttatus	c19046_g2_i2	55.66	2.32	1.88	6.15	7.05
ohanin/vespryn family	Mitsugumin-53	A0A6J1V971	N. scutatus	c20069_g2_i1	100	6.05	4.91	0	0
ohanin/vespryn family	E3 ubiquitin-protein ligase TRIM62	A0A6P9AQ85	P. guttatus	c10043_g1_i1	100	2.59	2.1	3.65	4.19
ohanin/vespryn family	uncharacterized protein LOC113424985	A0A6J1VI16	N. scutatus	c17483_g2_i1	100	8.72	7.08	13.31	15.26
ohanin/vespryn family	E3 ubiquitin-protein ligase TRIM39-like	A0A6P9AY96	P. guttatus	c19046_g1_i2	36.05	2.15	1.75	1.89	2.17
ohanin/vespryn family	E3 ubiquitin-protein ligase TRIM39-like	A0A6P9AY96	P. guttatus	c19046_g1_i3	44.46	2.65	2.15	2.84	3.26
ohanin/vespryn family	zinc-binding protein A33-like	A0A6P9C0A1	P. guttatus	c19885_g1_i1	100	3.49	2.83	104.57	119.93
ohanin/vespryn family	E3 ubiquitin-protein ligase TRIM7-like	A0A6P9C4Z5	P. guttatus	c2166_g1_i1	100	1.42	1.15	6.12	7.02
ohanin/vespryn family	zinc-binding protein A33-like	A0A6P9C849	P. guttatus	c38515_g1_i1	100	1.47	1.19	2.11	2.42
O-methyltransferase	Sugar phosphate phosphatase	A0A6J1V060	N. scutatus	c38469_g1_i1	100	3.82	3.1	8.7	9.98
PDGF	PDGF_2 domain-containing protein (Fragment)	A0A2D4N8S8	M. spixii	c13291_g1_i1	32.86	0.93	0.75	3.24	3.71
PDGF	PDGF_2 domain-containing protein (Fragment)	A0A2D4N8S8	M. spixii	c13291_g1_i2	67.14	1.89	1.54	34.96	40.09
Peptidases	Endothelin-converting enzyme 1	A0A6G5ZVS9	V. anatolica senliki	c17193_g1_i1	100	5.14	4.18	25.28	28.99
Peptidases	Glutaminyl cyclase	M9NCG3	D. russelii	c17458_g1_i1	49.75	134.31	109.05	6.03	6.92
Peptidases	Glutaminyl cyclase	M9NCG3	D. russelii	c17458_g1_i2	50.25	135.66	110.14	10.15	11.64
Peptidases	Atriopeptidase	A0A6G5ZW48	V. anatolica senliki	c20613_g1_i1	100	213.37	173.23	9.94	11.4
Peptidases	kell blood group glycoprotein	A0A6J1VN05	N. scutatus	c38623_g1_i1	100	1.31	1.06	3.15	3.61
Peptidases	kell blood group glycoprotein homolog isoform X1	A0A6I9XYZ4	T. sirtalis	c47772_g1_i1	100	1.09	0.89	3.12	3.57
Peroxiredoxin (PRX)	Thioredoxin domain-containing protein	A0A6B2F5B7	B. nigroviridis	c56123_g1_i1	100	109.08	88.56	0.05	0.06
Peroxiredoxin (PRX)	Thioredoxin domain-containing protein	A0A670YXR6	P. textilis	c13446_g1_i1	100	25.69	20.85	40.74	46.72
Peroxiredoxin (PRX)	Thioredoxin domain-containing protein	A0A6B2F305	B. nigroviridis	c2785_g1_i1	100	8.38	6.8	241.19	276.61
Peroxiredoxin (PRX)	Peroxiredoxin-4	A0A0B8RQR7	B. irregularis	c64486_g1_i1	100	263.31	213.78	44.94	51.54
Phospholipase A2	Basic phospholipase A2 DsM-b1/DsM-b1'	A8CG82	D. siamensis	c18932_g1_i1	42.15	10840.2	8801.07	1.58	1.82
Phospholipase A2	Acidic phospholipase A2 daboiatoxin A chain	Q7T2R1	D. siamensis	c18932_g1_i2	57.85	14880	12080.9	0	0
Phospholipase A2	group 3 secretory phospholipase A2	A0A6P9CYQ9	P. guttatus	c18602_g2_i1	100	34.54	28.04	6.03	6.92
Phospholipase A2	phospholipase A2 crotoxin basic subunit CBb-like	A0A6P9D272	P. guttatus	c66036_g1_i1	100	1.1	0.9	0.25	0.29
Phospholipase A2	Phospholipase A2, group IIF	A0A1J0R068	C. atrox	c18353_g1_i3	29.85	8.26	6.7	0.96	1.11
Protease Inhibitor	Tissue factor pathway inhibitor	U3TBN9	P. flavoviridis	c12297_g1_i1	100	2.45	1.99	10.86	12.46
Protease Inhibitor	papilin isoform X1	A0A6P9BQR0	P. guttatus	c18121_g2_i1	42.73	2.61	2.12	28.49	32.67
Protease Inhibitor	Serine protease inhibitor 4	A0A6G5ZUI5	V. anatolica senliki	c3688_g1_i1	100	26.46	21.48	3.76	4.32
Protease Inhibitor	Serine protease inhibitor 1	A0A6G5ZVV7	V. anatolica senliki	c6152_g1_i1	67.58	1.59	1.29	17.79	20.4
Protease Inhibitor	Serine protease inhibitor 1	A0A6G5ZVV7	V. anatolica senliki	c6152_g1_i2	32.42	0.76	0.62	3.84	4.41
Protease Inhibitor	Serine protease inhibitor 6	A0A6G5ZUI2	V. anatolica senliki	c12495_g1_i1	31.24	56.61	45.96	24.76	28.4
Protease Inhibitor	Serine protease inhibitor 6	A0A6G5ZUI2	V. anatolica senliki	c12495_g1_i2	27.65	50.11	40.68	8.13	9.32
Protease Inhibitor	Serine protease inhibitor 6	A0A6G5ZUI2	V. anatolica senliki	c12495_g1_i3	41.11	74.49	60.48	56.16	64.41
Protease Inhibitor	kunitz/BPTI-like toxin	A0A6P9AX37	P. guttatus	c15981_g1_i1	100	47.25	38.37	13.24	15.18
Protease Inhibitor	Uncharacterized protein	A0A670YRD9	P. textilis	c16541_g1_i2	34.02	3.18	2.59	142.78	163.75
Protease Inhibitor	Uncharacterized protein	A0A670YNW5	P. textilis	c16541_g1_i3	32.15	3.01	2.44	18.81	21.57
Protease Inhibitor	collagen alpha-1(VII) chain isoform X1	A0A6P9CSH2	P. guttatus	c16900_g5_i1	100	2	1.62	0.61	0.7
Protease Inhibitor	ABPP	A0A1W7RJE0	A. contortrix contortrix	c17800_g1_i1	100	8.18	6.64	128.03	146.83
Protease Inhibitor	Serine protease inhibitor 3	A0A6G5ZW53	V. anatolica senliki	c1956_g1_i1	100	1.48	1.2	104.98	120.39
Protease Inhibitor	low-density lipoprotein receptor-related protein 11	A0A6J1U057	N. scutatus	c3353_g2_i1	100	1.27	1.03	15.15	17.38
Protease Inhibitor	Collagen alpha-6(VI) chain (Fragment)	V8NKJ0	O. hannah	c65197_g1_i1	100	1.31	1.07	2.46	2.82
Protease Inhibitor	collagen alpha-3(VI) chain	A0A6J1UUZ6	N. scutatus	c8648_g1_i1	100	1.36	1.1	5.67	6.5
Protease Inhibitor	kunitz-type serine protease inhibitor bitisilin-3-like	A0A6J1W1T6	N. scutatus	c9232_g1_i1	100	2.02	1.64	61.02	69.98
SVMPI	MPi-3	A0A6B7FNM6	V. ammodytes ammodytes	c19711_g10_i1	52.43	41302.2	33532.8	15.15	17.38
SVMPI	Endogenous tripeptide metalloproteinase inhibitor	A0A1I9KNP8	V. ammodytes ammodytes	c19711_g10_i2	47.57	37467	30419	8.13	9.32
Techylectin-like protein	Ficolin B	A0A098LYG5	P. guttatus	c14706_g1_i1	100	2.77	2.25	1.19	1.36
Techylectin-like protein	angiopoietin-related protein 2	A0A6P9BXU8	P. guttatus	c19721_g1_i1	53.6	6.02	4.89	1.19	1.36
Techylectin-like protein	angiopoietin-related protein 2	A0A6P9BXU8	P. guttatus	c19721_g1_i2	46.4	5.21	4.23	0.11	0.12
Techylectin-like protein	fibroleukin	A0A6P9DBK4	P. guttatus	c15082_g2_i1	100	1.61	1.31	34.5	39.57
Techylectin-like protein	Fibrinogen C-terminal domain-containing protein (Fragment)	A0A2D4IAI6	M. lemniscatus lemniscatus	c2014_g1_i1	100	1.15	0.93	10.94	12.55
Techylectin-like protein	Fibrinogen C-terminal domain-containing protein (Fragment)	A0A2D4K4V1	M. paraensis	c21604_g1_i1	100	1.02	0.83	32.66	37.45
Techylectin-like protein	Fibrinogen C-terminal domain-containing protein	A0A670YSZ7	P. textilis	c29518_g1_i1	100	1.45	1.18	337.2	386.72
Techylectin-like protein	Ficolin-like 3 (Fragment)	A0A346CIA3	S. sulphureus	c42121_g1_i1	100	1.57	1.28	275.62	316.1
Techylectin-like protein	Veficolin 2	A0A6G5ZV03	V. anatolica senliki	c51871_g1_i1	100	4.46	3.63	92.22	105.76
Techylectin-like protein	fibrinogen-like protein 1 isoform X2	A0A6J1TVQ2	N. scutatus	c58351_g1_i1	100	1.66	1.35	2.1	2.41
Techylectin-like protein	Angiopoietin-1	A0A2D4HAZ8	M. lemniscatus lemniscatus	c69481_g1_i1	100	0.88	0.72	13.5	15.49
Trypsin	Snake venom serine protease	A0A6G5ZUG5	V. anatolica senliki	c12620_g1_i3	26.22	1.87	1.52	2.92	3.35
Trypsin	Factor V activator RVV-V gamma	P18965	D. siamensis	c20548_g3_i4	34.41	5495.65	4461.85	33.2	38.08
Trypsin	Thrombin-like enzyme BjussuSP-1 (SVTLE BjussuSP-1)	A0A670XUQ7	P. textilis	c4919_g1_i1	100	3.32	2.69	5.21	5.98
VEGF	Snake venom vascular endothelial growth factor toxin VR-1	P67861	D. russelii	c13118_g1_i1	100	18506.7	15025.4	4.85	5.56
VEGF	Vascular endothelial growth factor A	C0K3N5	V. ammodytes ammodytes	c18061_g1_i1	32.15	67.53	54.83	4.53	5.19
VEGF	vascular endothelial growth factor 1	A0A6G5ZW84	V. anatolica senliki	c18061_g1_i3	29.94	62.89	51.06	13.76	15.78
VEGF	Vascular endothelial growth factor A	C0K3N5	V. ammodytes ammodytes	c18061_g1_i4	32.99	69.3	56.27	3.97	4.56
VEGF	vascular endothelial growth factor C	A0A0A1WCG8	E. coloratus	c66089_g1_i1	100	2.6	2.11	0.39	0.45

## Sheet: Table S2
Supplementary Table S2. Comparison of expression levels of toxin transcripts from female sample with non-toxin trascripts from tissues of D. siamensis
Protein Family	Protein ID	Accession ID	Species	Transcript ID	IsoPct	TPM	FPKM	TPM (Non_Venom)	FPKM (Non_Venom)
Acetylcholinesterase	Acetylcholinesterase	Q92035.2	Bungarus fasciatus	c10362_g1_i1	100	3.11	1.75	26.81	38.62
Acetylcholinesterase	Acetylcholinesterase	Q92035.2	Bungarus fasciatus	c13636_g1_i1	100	2.42	1.36	4.54	6.54
Acetylcholinesterase	Acetylcholinesterase	Q92035.2	Bungarus fasciatus	c14943_g1_i1	100	1.19	0.67	37.64	54.21
Acetylcholinesterase	Carboxylic ester hydrolase	A0A0A1WCE4	E. coloratus	c20437_g1_i1	100	2.7	1.52	7.78	11.21
Acetylcholinesterase	Acetylcholinesterase	Q92035.2	Bungarus fasciatus	c21156_g1_i1	100	1.68	0.95	44.16	63.61
Acetylcholinesterase	Acetylcholinesterase	Q92035.2	Bungarus fasciatus	c3460_g1_i1	100	1.52	0.85	3.22	4.63
Chymotrypsin	Serine_proteinase-like_BMK-CBP	T1DLS3	C. horridus	c20227_g5_i1	0	0	0	0	0
Chymotrypsin	Venom_prothrombin_activator_pseutarin-C_catalytic_subunit	A0A6P9BPL4	P. guttatus	c7160_g1_i1	100	11.46	6.44	6.3	9.07
Chymotrypsin	Venom_prothrombin_activator_pseutarin-C_catalytic_subunit	A0A6B2FD18	B. nubestris	c7536_g1_i1	21.19	1.63	0.92	0.15	0.22
Chymotrypsin	Venom_prothrombin_activator_pseutarin-C_catalytic_subunit	A0A6B2FD18	B. nubestris	c7536_g1_i2	39.21	3.02	1.7	2.84	4.09
Chymotrypsin	Venom_prothrombin_activator_pseutarin-C_catalytic_subunit	A0A6B2FD18	B. nubestris	c7536_g1_i3	39.6	3.05	1.71	2.89	4.17
CRISP, Venom Allergen-Like (VAL)	Cysteine-rich seceretory protein Dr-CRPK	F2Q6F2	D. russelii	c17345_g1_i1	100	1302.87	732.2	0	0
CRISP, Venom Allergen-Like (VAL)	Cysteine-rich venom protein pseudechetoxin	Q8AVA4.1	Pseudechis australis	c2752_g1_i1	100	8.19	4.6	5.97	8.6
CRISP, Venom Allergen-Like (VAL)	DoxX family protein	Q7ZT98.1	Ophiophagus hannah	c32308_g1_i1	100	1.2	0.68	30.39	43.78
CRISP, Venom Allergen-Like (VAL)	Cysteine-rich_venom_protein_VAR9	A0A6J1TYG6	N. scutatus	c41246_g1_i1	100	1.1	0.62	8.45	12.18
C-type lectin	Snaclec_lebecetin_subunit_alpha	Q4PRC6	D. siamensis	c11770_g3_i1	10.06	3235.51	1818.32	0	0
C-type lectin	Snaclec_lebecetin_subunit_alpha	Q4PRC6	D. siamensis	c11770_g3_i2	9.74	3133.3	1760.88	0	0
C-type lectin	RVV-X light chain 1	A0A2H4Z2X7	D. siamensis	c11770_g3_i3	12.05	3873.48	2176.86	0.56	0.8
C-type lectin	Factor X activator light chain 2	K9JDJ1	D. siamensis	c11770_g3_i4	11.55	3712.51	2086.39	4.09	5.9
C-type lectin	Snacle A15, C-type lectin A15	B4XSZ0.1	Macrovipera lebetina	c11770_g3_i5	18.29	5880.2	3304.61	0.39	0.56
C-type lectin	Snaclec dabocetin subunit alpha	Q38L02	D. siamensis	c11770_g3_i6	28.46	9149.85	5142.12	0	0
C-type lectin	Snaclec A12	B4XSY7	M. lebetina	c11770_g3_i7	5.47	1759.7	988.93	0	0
C-type lectin	p31 beta subunit	K9JDF6	D. siamensis	c11770_g3_i8	4.39	1410.86	792.89	0.43	0.62
C-type lectin	Galactose-specific_lectin_nattectin	A0A6B2FEI6	B. nubestris	c13939_g1_i1	100	2.33	1.31	55.41	79.81
C-type lectin	Galactose-specific_lectin_nattectin	A0A346CLW7	B. portoricensis	c33614_g1_i1	100	0.98	0.55	0.37	0.53
C-type lectin	C-type lectin 1	Q6T7B7	B. gabonica	c373_g1_i1	50.71	106.25	59.71	0.05	0.07
C-type lectin	C-type lectin 1	Q6T7B7.1	Bitis gabonica	c373_g1_i2	49.29	103.28	58.04	0	0
C-type lectin	Snaclec coagulation factor IX/factor X-binding protein subunit B	Q9DG31.1	Gloydius halys	c5510_g1_i1	100	1.38	0.78	24.57	35.39
Cystatin	Cystatin 3	A0A6G5ZW19	V. anatolica senliki	c4051_g2_i1	100	20.23	11.37	660.33	951.1
Cystatin	Cystatin-1	J3RYX9.1	Crotalus adamanteus	c17744_g1_i1	100	8.99	5.05	56.04	80.72
Deoxyribonucleases	deoxyribonuclease-2-alpha-like isoform X1	XP_039193216.1	Crotalus tigris	c9591_g1_i3	31.63	9.45	5.31	14.94	21.51
Deoxyribonucleases	deoxyribonuclease-2-alpha	XP_015668765.2	Protobothrops mucrosquamatus	c9591_g1_i4	26.25	7.84	4.41	9.29	13.38
Disintegrin	Disintegrin_acostatin-alpha	A0A2H4Z2Y1	D. siamensis	c11797_g1_i1	19.02	10198.6	5731.5	0	0
EGF	tomoregulin-2	A0A6I9Z2J3	T. sirtalis	c11451_g2_i1	100	2.8	1.57	22.12	31.86
Glutaminyl peptide cyclotransferase	Glutaminyl-peptide cyclotransferase	Q90YA8.1	Gloydius blomhoffii	c7326_g1_i1	50.43	30.29	17.02	2.58	3.72
Glutaminyl peptide cyclotransferase	Glutaminyl-peptide_cyclotransferase	M9NCG3	D. russelii	c7326_g1_i2	49.57	29.78	16.73	15.01	21.62
Glutaminyl-peptide_cyclotransferase_1	glutaminyl-peptide cyclotransferase 1	QHR82763.1	Vipera anatolica senliki]	c11787_g4_i1	100	40.01	22.48	21.66	31.19
Hyaluronidase	Hyaluronidase	A3QVP5	E. carinatus sochureki	c11580_g3_i1	33.04	18.41	10.35	0.01	0.01
Hyaluronidase	Hyaluronidase-1	A3QVN3	C. cerastes	c11580_g3_i2	66.96	37.33	20.98	0	0
L-amino acid oxidase	L-amino-acid oxidase	G8XQX1	D. russelii	c11787_g15_i1	54.53	1745.78	981.11	0.85	1.22
L-amino acid oxidase	L-amino-acid oxidase, DrLAO	G8XQX1.1	Daboia russelii	c11787_g15_i2	45.47	1455.71	818.09	5.44	7.84
L-amino acid oxidase	lysine-specific histone demethylase 1A isoform X2	XP_039181697.1	Crotalus tigris	c5056_g1_i1	100	4.43	2.49	12.84	18.49
Latroinsectotoxin	Delta-latroinsectotoxin-Lt1a	A0A670XZJ0	P. textilis	c10264_g1_i2	34.71	1.4	0.79	3.32	4.78
Latroinsectotoxin	Delta-latroinsectotoxin-Lt1a	A0A670XZJ0	P. textilis	c10264_g1_i3	32.41	1.31	0.74	0.87	1.25
Latroinsectotoxin	myotrophin	QHR82778.1	Vipera anatolica senliki	c11026_g3_i1	100	14.94	8.4	83.19	119.83
Latroinsectotoxin	ankyrin repeat domain-containing protein 11	XP_015666924.1	Protobothrops mucrosquamatus	c11324_g1_i1	100	5.15	2.9	9.87	14.21
Latroinsectotoxin	tigger transposable element-derived protein 1-like	XP_039192451.1	Crotalus tigris	c11747_g1_i1	48.31	1.76	0.99	8.85	12.74
Latroinsectotoxin	tigger transposable element-derived protein 1-like	XP_039192451.1	Crotalus tigris	c11747_g1_i2	51.69	1.88	1.06	5.22	7.52
Latroinsectotoxin	ankyrin repeat domain-containing protein 39	XP_015672022.1	Protobothrops mucrosquamatus	c17457_g1_i1	100	2.23	1.25	4.33	6.23
Latroinsectotoxin	ankyrin repeat and SOCS box protein 6	XP_015678155.1	Protobothrops mucrosquamatus	c17558_g1_i1	100	2.54	1.43	6.11	8.8
Latroinsectotoxin	caskin-2	XP_029141040.1	Protobothrops mucrosquamatus	c2139_g1_i1	100	2.08	1.17	5.1	7.35
Latroinsectotoxin	ankyrin repeat domain-containing protein 10 isoform X1	XP_039182667.1	Crotalus tigris	c22788_g1_i1	100	3.02	1.7	43.48	62.62
Latroinsectotoxin	NF-kappa-B inhibitor epsilon isoform X1	XP_039202968.1	Crotalus tigris	c2410_g1_i1	100	7.9	4.44	4.71	6.78
Latroinsectotoxin	NF-kappa-B inhibitor beta	XP_015682147.1	Protobothrops mucrosquamatus	c33555_g1_i1	100	31.24	17.56	42.02	60.53
Latroinsectotoxin	ankyrin repeat family A protein 2	XP_013920367.1	Thamnophis sirtalis	c38628_g1_i1	100	1.64	0.92	10.74	15.47
Latroinsectotoxin	E3 ubiquitin-protein ligase MIB1 isoform X1	XP_034285476.1	Pantherophis guttatus	c4909_g2_i1	100	2.16	1.21	12.31	17.73
Latroinsectotoxin	E3 ubiquitin-protein ligase MIB2	XP_039223160.1	Crotalus tigris	c5305_g1_i1	100	2.43	1.37	5.86	8.45
Latroinsectotoxin	ankyrin repeat and SOCS box protein 9 isoform X2	XP_039195801.1	Crotalus tigris	c9042_g2_i2	53.86	3.37	1.9	3.52	5.08
Latroinsectotoxin	ankyrin repeat domain-containing protein 22	XP_039191874.1	Crotalus tigris	c9096_g1_i1	62.4	16.57	9.31	9.78	14.08
Latroinsectotoxin	nuclear factor NF-kappa-B p100 subunit	XP_015679587.1	Protobothrops mucrosquamatus	c9607_g1_i1	53.83	2.83	1.59	7.22	10.4
Latroinsectotoxin	nuclear factor NF-kappa-B p100 subunit isoform X2	XP_039215932.1	Crotalus tigris	c9607_g1_i2	46.17	2.42	1.36	2.14	3.08
Latroinsectotoxin	ankyrin-2 isoform X28	XP_039194222.1	Crotalus tigris	c1009_g1_i1	100	1.09	0.61	27.25	39.24
Latroinsectotoxin	ankyrin-2-like, partial	XP_007430786.1	Python bivittatus	c1009_g2_i1	100	1.27	0.72	21.43	30.87
Latroinsectotoxin	ankyrin repeat domain-containing protein 27	XP_015675555.1	Protobothrops mucrosquamatus	c10206_g1_i1	53.69	1.57	0.88	4.5	6.49
Latroinsectotoxin	ankyrin repeat and KH domain-containing protein 1-like isoform X5	XP_039181936.1	Crotalus tigris	c10224_g1_i1	31.99	2.36	1.33	1.46	2.11
Latroinsectotoxin	ankyrin repeat and KH domain-containing protein 1-like isoform X6	XP_039181937.1	Crotalus tigris	c10224_g1_i2	36.14	2.66	1.5	6.5	9.36
Latroinsectotoxin	ankyrin repeat and KH domain-containing protein 1-like isoform X2	XP_039181933.1	Crotalus tigris	c10224_g1_i3	31.87	2.35	1.32	5.37	7.73
Latroinsectotoxin	neurogenic locus notch homolog protein 3	XP_015686080.1	Protobothrops mucrosquamatus	c10264_g1_i1	32.88	1.33	0.75	9.23	13.29
Latroinsectotoxin	protein phosphatase 1 regulatory subunit 12C isoform X2	XP_039191075.1	Crotalus tigris	c10645_g1_i1	0	5.98	3.36	24.97	35.97
Latroinsectotoxin	histone-lysine N-methyltransferase EHMT2	XP_015679812.1	Protobothrops mucrosquamatus	c108_g1_i1	100	2.61	1.47	5.02	7.24
Latroinsectotoxin	uveal autoantigen with coiled-coil domains and ankyrin repeats isoform X1	XP_039217917.1	Crotalus tigris	c10808_g3_i1	100	11.22	6.31	31.63	45.56
Latroinsectotoxin	serine/threonine-protein phosphatase 6 regulatory ankyrin repeat subunit C isoform X2	XP_013916173.1	Thamnophis sirtalis	c12074_g1_i1	100	1.06	0.6	1.61	2.33
Latroinsectotoxin	ankyrin repeat domain-containing protein 12	XP_015669752.1	Protobothrops mucrosquamatus	c12556_g1_i1	100	1.55	0.87	3.91	5.64
Latroinsectotoxin	GA-binding protein subunit beta-1 isoform X4	XP_026532858.1	Notechis scutatus	c14821_g1_i1	100	2.05	1.15	8.59	12.37
Latroinsectotoxin	BCL-6 corepressor isoform X3	XP_039198101.1	Crotalus tigris	c17631_g1_i1	100	1.45	0.81	8.16	11.75
Latroinsectotoxin	kinase D-interacting substrate of 220 kDa isoform X2	XP_039187794.1	Crotalus tigris	c18708_g1_i1	100	1.54	0.86	6.16	8.87
Latroinsectotoxin	cyclin-dependent kinase 4 inhibitor C	XP_015666408.1	Protobothrops mucrosquamatus	c19060_g1_i1	100	1.56	0.87	3.41	4.91
Latroinsectotoxin	ankyrin repeat domain-containing protein 17 isoform X2	XP_026535658.1	Notechis scutatus	c22572_g1_i1	100	1.89	1.06	4.14	5.96
Latroinsectotoxin	integrin-linked protein kinase	XP_039203940.1	Crotalus tigris	c22882_g1_i1	100	8.82	4.96	40.78	58.74
Latroinsectotoxin	transient receptor potential cation channel subfamily V member 6-like	XP_015670836.1	Protobothrops mucrosquamatus	c23215_g1_i1	100	1.4	0.79	0.45	0.65
Latroinsectotoxin	ankyrin repeat domain-containing protein 54	XP_039189461.1	Crotalus tigris	c23286_g1_i1	100	2.3	1.29	6.88	9.9
Latroinsectotoxin	poly [ADP-ribose] polymerase tankyrase-1	XP_039201147.1	Crotalus tigris	c25859_g1_i1	100	1.69	0.95	4.28	6.16
Latroinsectotoxin	rabankyrin	QHR82800.1	Vipera anatolica senliki	c27726_g1_i1	100	1.92	1.08	4.16	5.99
Latroinsectotoxin	DNA-binding protein RFXANK isoform X1	XP_039174864.1	Crotalus tigris	c27766_g1_i1	100	0.81	0.45	5.15	7.42
Latroinsectotoxin	poly [ADP-ribose] polymerase tankyrase-1	XP_039201147.1	Crotalus tigris	c27769_g1_i1	100	1.85	1.04	5.23	7.53
Latroinsectotoxin	tankyrase 2	QHR82837.1	Vipera anatolica senliki	c27973_g1_i1	0	2.73	1.53	16.11	23.21
Latroinsectotoxin	tankyrase-1	XP_007434838.1	Python bivittatus	c28243_g1_i1	100	2.02	1.14	4.15	5.97
Latroinsectotoxin	serine/threonine-protein phosphatase 6 regulatory ankyrin repeat subunit B isoform X3	XP_029139383.1	Protobothrops mucrosquamatus	c28381_g1_i1	100	1.58	0.89	3.33	4.79
Latroinsectotoxin	Delta-latroinsectotoxin-Lt1a	A0A6P9D113	P. guttatus	c28454_g1_i1	100	4.68	2.63	8.22	11.85
Latroinsectotoxin	ankyrin repeat domain-containing protein 50	XP_007443074.2	Python bivittatus	c28553_g1_i1	100	1.04	0.58	2.06	2.97
Latroinsectotoxin	ankyrin repeat and LEM domain-containing protein 1	XP_032094261.1	Thamnophis elegans	c2897_g1_i1	100	0.87	0.49	1.92	2.77
Latroinsectotoxin	receptor-interacting serine/threonine-protein kinase 4	XP_015678073.1	Protobothrops mucrosquamatus	c30996_g1_i1	100	2.12	1.19	5.98	8.61
Latroinsectotoxin	serine/threonine-protein phosphatase 6 regulatory ankyrin repeat subunit B isoform X2	XP_039203910.1	Crotalus tigris	c3133_g1_i1	47.43	0.62	0.35	0.53	0.77
Latroinsectotoxin	serine/threonine-protein phosphatase 6 regulatory ankyrin repeat subunit B isoform X1	XP_039203909.1	Crotalus tigris	c3133_g1_i2	52.57	0.69	0.39	1.41	2.03
Latroinsectotoxin	serine/threonine-protein phosphatase 6 regulatory ankyrin repeat subunit A-like	XP_039197893.1	Crotalus tigris	c31991_g1_i1	100	1.92	1.08	8.29	11.93
Latroinsectotoxin	ankyrin repeat domain-containing protein 1 isoform X1	XP_039191914.1	Crotalus tigris	c33180_g1_i1	100	0.58	0.33	20.18	29.06
Latroinsectotoxin	palmitoyltransferase ZDHHC17	XP_032077073.1	Thamnophis elegans	c33670_g1_i1	100	1.71	0.96	14.23	20.5
Latroinsectotoxin	receptor-interacting serine/threonine-protein kinase 4	XP_039225132.1	Crotalus tigris	c33895_g1_i1	100	1.6	0.9	3.09	4.45
Latroinsectotoxin	ankyrin repeat domain-containing protein 50	XP_034257169.1	Pantherophis guttatus	c34037_g1_i1	100	1.72	0.97	2.91	4.19
Latroinsectotoxin	26S proteasome non-ATPase regulatory subunit 10	XP_015687921.1	Protobothrops mucrosquamatus	c3434_g1_i1	100	1.34	0.75	15.02	21.64
Latroinsectotoxin	ankyrin-2-like isoform X5	XP_026524506.1	Notechis scutatus	c3446_g2_i1	100	1.56	0.88	22.08	31.81
Latroinsectotoxin	M-phase phosphoprotein 8	XP_015672322.1	Protobothrops mucrosquamatus	c3454_g1_i1	100	1.86	1.04	9.79	14.1
Latroinsectotoxin	PREDICTED: serine/threonine-protein phosphatase 6 regulatory ankyrin repeat subunit A isoform X2	XP_013916989.1	Thamnophis sirtalis	c36055_g1_i1	100	1.06	0.59	5.96	8.58
Latroinsectotoxin	Serine/threonine-protein phosphatase 6 regulatory ankyrin repeat subunit C, partial	ETE73888.1	Ophiophagus hannah	c36807_g1_i1	100	1.97	1.11	2.2	3.17
Latroinsectotoxin	E3 ubiquitin-protein ligase HACE1 isoform X2	XP_026522397.1	Notechis scutatus	c37286_g1_i1	100	0.73	0.41	4.5	6.49
Latroinsectotoxin	protein phosphatase 1 regulatory subunit 12B isoform X5	XP_026568819.1	Pseudonaja textilis	c37858_g1_i1	100	1.05	0.59	6.09	8.77
Latroinsectotoxin	histone-lysine N-methyltransferase EHMT1 isoform X6	XP_039182989.1	Crotalus tigris	c3788_g1_i1	100	2.78	1.56	1.53	2.21
Latroinsectotoxin	BCL-6 corepressor-like protein 1	XP_032084299.1	Thamnophis elegans	c37910_g1_i1	100	1.16	0.65	5.18	7.47
Latroinsectotoxin	ankyrin repeat and EF-hand domain-containing protein 1 isoform X3	XP_039215394.1	Crotalus tigris	c39057_g1_i1	100	2.15	1.21	2.38	3.43
Latroinsectotoxin	ankyrin repeat domain-containing protein 17 isoform X2	XP_007427243.2	Python bivittatus	c39442_g1_i1	100	1.47	0.83	2.79	4.01
Latroinsectotoxin	protein fem-1 homolog C	XP_015675322.1	Protobothrops mucrosquamatus	c39678_g1_i1	100	2.34	1.31	9.6	13.83
Latroinsectotoxin	ankyrin repeat domain-containing protein 50	XP_039220455.1	Crotalus tigris	c41265_g1_i1	100	1.87	1.05	3.39	4.89
Latroinsectotoxin	NF-kappa-B inhibitor alpha	XP_026520276.1	Notechis scutatus	c4179_g1_i1	100	8.13	4.57	368.69	531.04
Latroinsectotoxin	nuclear factor NF-kappa-B p105 subunit	XP_015683855.1	Protobothrops mucrosquamatus	c4933_g1_i1	100	1.46	0.82	9.33	13.45
Latroinsectotoxin	rabankyrin	QHR82800.1	Vipera anatolica senliki	c5064_g2_i1	100	2.2	1.24	3.52	5.07
Latroinsectotoxin	protein fem-1 homolog B	XP_039225574.1	Crotalus tigris	c513_g2_i1	100	2.95	1.66	6.39	9.2
Latroinsectotoxin	ankyrin repeat domain-containing protein 17 isoform X5	XP_039187697.1	Crotalus tigris	c537_g1_i1	100	1.32	0.74	4.06	5.85
Latroinsectotoxin	palmitoyltransferase ZDHHC13	XP_039217371.1	Crotalus tigris	c612_g1_i1	100	7.58	4.26	10.34	14.89
Latroinsectotoxin	ankyrin repeat and SOCS box protein 3 isoform X1	XP_039200248.1	Crotalus tigris	c6591_g2_i1	100	1.19	0.67	5.55	7.99
Latroinsectotoxin	neurogenic locus notch homolog protein 1, partial	XP_007439775.2	Python bivittatus	c7039_g1_i1	100	2.12	1.19	4.95	7.13
Latroinsectotoxin	arf-GAP with coiled-coil, ANK repeat and PH domain-containing protein 2	XP_015676218.1	Protobothrops mucrosquamatus	c7673_g1_i1	100	12.39	6.96	31.54	45.42
Latroinsectotoxin	oxysterol-binding protein-related protein 1 isoform X2	XP_039184511.1	Crotalus tigris	c7836_g1_i1	100	1.97	1.1	4.51	6.5
Latroinsectotoxin	ankyrin repeat and SAM domain-containing protein 1A	XP_029143136.1	Protobothrops mucrosquamatus	c8037_g2_i1	100	2.03	1.14	2.63	3.79
Latroinsectotoxin	ankyrin repeat domain-containing protein 49-like, partial	XP_015686368.1	Protobothrops mucrosquamatus	c8306_g1_i2	56.57	1.24	0.7	5	7.2
Latroinsectotoxin	ankyrin repeat domain-containing protein 23	XP_039210249.1	Crotalus tigris	c8487_g3_i1	100	4.94	2.78	5.78	8.32
Latroinsectotoxin	ankyrin repeat and SOCS box protein 9 isoform X2	XP_039195801.1	Crotalus tigris	c9042_g2_i1	46.14	2.89	1.62	1.14	1.64
Latroinsectotoxin	SH3 and multiple ankyrin repeat domains protein 2 isoform X3	XP_039212803.1	Crotalus tigris	c9428_g4_i1	100	2.54	1.43	0.83	1.2
Lipase	Putative endothelial lipase	J3RZ81.1	Crotalus adamanteus	c11312_g1_i2	13.94	1.75	0.98	4.61	6.64
Lipase	Putative endothelial lipase	J3RZ81.1	Crotalus adamanteus	c11312_g1_i3	14.57	1.83	1.03	0.18	0.26
Lipase	Putative endothelial lipase	J3RZ81.1	Crotalus adamanteus	c11312_g1_i4	14.9	1.87	1.05	0	0
Lipase	Putative endothelial lipase	J3RZ81.1	Crotalus adamanteus	c11312_g1_i5	14.26	1.79	1.01	2.11	3.04
Lipase	Putative endothelial lipase	J3RZ81.1	Crotalus adamanteus	c31706_g1_i1	100	0.63	0.35	18.75	27
Metalloproteinases	Disintegrin and metalloproteinase domain-containing protein 10	A0A6G5ZVR9	V. anatolica senliki	c10072_g2_i1	100	17.41	9.78	55.78	80.34
Metalloproteinases	RVV-X heavy chain	A0A2H4Z2W1	D. siamensis	c11797_g1_i3	12.71	6814.15	3829.48	0.09	0.12
Metalloproteinases	Coagulation factor X-activating enzyme heavy chain	Q7T406.1	Macrovipera lebetina	c5013_g1_i1	100	4.6	2.59	9.7	13.97
Metalloproteinases	Disintegrin jerdosttin	Q7ZZM2.1	Protobothrops jerdonii	c11797_g1_i2	61.25	32841.2	18456.4	0.13	0.19
Metalloproteinases	Disintegrin_acostatin-alpha	A0A2H4Z2X4	D. siamensis	c11797_g1_i4	7.02	3764.24	2115.46	0.08	0.11
Metalloproteinases	Zinc metalloproteinase-disintegrin-like Eco1	Q2UXR0.1	Echis ocellatus	c12175_g1_i1	100	1.74	0.98	9.06	13.05
Metalloproteinases	Snake venom metalloproteinase HT-1	Q9PSN7.1	Crotalus ruber ruber	c15354_g1_i1	100	0.74	0.41	7.18	10.34
Metalloproteinases	Zinc metalloproteinase-disintegrin-like atrase-A	D5LMJ3.1	Naja atra	c28012_g1_i1	100	2.41	1.35	13.67	19.69
Metalloproteinases	Snake venom metalloproteinase	Q8JJ51.1	Crotalus molossus molossus	c40161_g1_i1	100	1.54	0.86	8.19	11.79
Metalloproteinases	Zinc metalloproteinase-disintegrin-like brevilysin H2a	P0DM89.1	Gloydius brevicaudus	c42041_g1_i1	100	1.01	0.57	10.65	15.34
Metalloproteinases	Snake venom metalloproteinase BmooMPalpha-I	P85314.2	Bothrops moojeni	c6660_g1_i1	100	1.07	0.6	9.01	12.98
Nawaprin	WAP four-disulfide core domain protein	A0A6G5ZW94	V. anatolica senliki	c28720_g1_i1	100	2.77	1.56	51.61	74.33
Neprilysin	neprilysin 1	QHR82779.1	Vipera anatolica senliki	c17969_g1_i1	100	64.38	36.18	6.37	9.17
Neprilysin	endothelin-converting enzyme 1	QHR82762.1	Vipera anatolica senliki	c12708_g1_i1	100	1.69	0.95	53.71	77.36
Neprilysin	endothelin-converting enzyme 1	QHR82762.1	Vipera anatolica senliki	c35207_g1_i1	100	1.48	0.83	62.39	89.86
Neprilysin	endothelin-converting enzyme 1	QHR82762.1	Vipera anatolica senliki	c4130_g1_i1	100	1.16	0.65	44.23	63.71
ohanin/vespryn family	Vespryn	F8S122.1	Crotalus adamanteus	c10539_g2_i1	100	2.25	1.27	81.96	118.05
ohanin/vespryn family	Ohanin-like protein	Q27J48.1	Lachesis muta muta	c11270_g2_i1	100	5.7	3.2	11.02	15.88
ohanin/vespryn family	Vespryn-21	F8RKW2.1	Drysdalia coronoides	c17460_g1_i1	100	2.1	1.18	40.54	58.39
ohanin/vespryn family	Vespryn-21	F8RKW2.1	Drysdalia coronoides	c23190_g1_i1	100	1.3	0.73	8.61	12.4
ohanin/vespryn family	Ohanin-like protein	Q27J48.1	Lachesis muta muta	c29860_g1_i1	100	1.75	0.98	4.81	6.93
ohanin/vespryn family	Thaicobrin	P82885.1	Naja kaouthia	c30270_g1_i1	100	1.32	0.74	2.12	3.06
ohanin/vespryn family	Vespryn-21	F8RKW2.1	Drysdalia coronoides	c4831_g1_i1	100	1.7	0.96	0.65	0.93
ohanin/vespryn family	Ohanin	P83234.2	Ophiophagus hannah	c4969_g1_i1	100	3.57	2.01	12.58	18.11
ohanin/vespryn family	Vespryn-21	F8RKW2.1	Drysdalia coronoides	c8524_g1_i1	45.55	1.81	1.02	16.01	23.06
ohanin/vespryn family	Vespryn-21	F8RKW2.1	Drysdalia coronoides	c8524_g1_i2	54.45	2.17	1.22	5.89	8.48
O-methyltransferase	damage-control phosphatase ARMT1	XP_039212261.1	Crotalus tigris	c22718_g1_i1	100	2.13	1.2	8.8	12.68
Peroxiredoxin (PRX)	Peroxiredoxin-5	P0CV91.2	Crotalus atrox	c22941_g1_i1	100	38.2	21.47	403.16	580.69
Peroxiredoxin (PRX)	Peroxiredoxin-4	P0CV91.1	Crotalus atrox	c5644_g1_i1	100	89.31	50.19	30.35	43.71
Peroxiredoxin (PRX)	Peroxiredoxin-4	P0CV91.1	Crotalus atrox	c33690_g1_i1	100	11.48	6.45	37.66	54.24
Peroxiredoxin (PRX)	Peroxiredoxin-5	P0CV91.2	Crotalus atrox	c968_g1_i1	100	1.73	0.97	174.2	250.91
Phospholipase A2	Phospholipase A(2)	Q7ZZQ1	D. siamensis	c11444_g1_i1	100	10647.7	5983.9	3	4.32
Phospholipase A2	group 3 secretory phospholipase A2	XP_015669114.2	Protobothrops mucrosquamatus	c11609_g1_i1	100	13.84	7.78	5.77	8.32
Protease Inhibitor	Serine protease inhibitor 4	A0A6G5ZUI5	V. anatolica senliki	c5062_g2_i1	100	9.09	5.11	11.09	15.98
Protease Inhibitor	Fused toxin protein	A5X2X1.1	Sistrurus catenatus edwardsi	c11558_g3_i1	100	25.45	14.3	12.32	17.74
Protease Inhibitor	Serine protease inhibitor 6	A0A6G5ZUI2	V. anatolica senliki	c2247_g1_i1	47.35	28.39	15.95	33.08	47.65
Protease Inhibitor	Serine protease inhibitor 6	A0A6G5ZUI2	V. anatolica senliki	c2247_g1_i2	52.65	31.56	17.74	51.7	74.47
Protease Inhibitor	Kunitz-type serine protease inhibitor 2	P00990.1	Daboia siamensis	c3602_g1_i1	100	1.25	0.7	115.02	165.67
Protease Inhibitor	Kunitz-type serine protease inhibitor bitisilin-2	Q6T6S5.1	Bitis gabonica	c3767_g1_i1	100	2.28	1.28	194.85	280.66
SVMPI	Snake venomo metalloprotease inhibitor	A8YPR6.2	Echis ocellatus	c10992_g1_i1	54.58	13200.1	7418.31	5.02	7.22
SVMPI	Snake venomo metalloprotease inhibitor	A8YPR6.2	Echis ocellatus	c10992_g1_i2	45.42	10984.6	6173.25	0.43	0.62
svVEGF	vascular endothelial growth factor A	P67860.1	Protobothrops flavoviridis	c3436_g1_i1	100	1.67	0.94	40.44	58.24
Techylectin-like protein	angiopoietin-related protein 2	A0A6P9BXU8	P. guttatus	c10920_g1_i1	100	2.38	1.34	3.44	4.95
Trypsin	Venom prothrombin activator notecarin-D2	Q58L94.1	Notechis scutatus scutatus	c11270_g3_i1	39.2	3	1.69	0.25	0.36
Trypsin	Venom prothrombin activator notecarin-D3	Q58L94.1	Notechis scutatus scutatus	c11270_g3_i2	60.8	4.65	2.61	8.22	11.84
Trypsin	Snake venom serine protease	Q072L7.1	Lachesis stenophrys	c11338_g1_i1	100	17.89	10.06	9.57	13.78
Trypsin	Factor V activator RVV-V gamma	P18965	D. siamensis	c11820_g1_i1	15.96	1794.3	1008.38	0	0
Trypsin	Serine protease VLSP-1	E0Y418	M. lebetina	c11820_g1_i2	3.99	448.44	252.02	0.08	0.11
Trypsin	Factor V activator RVV-V gamma	P18965	D. siamensis	c11820_g1_i3	19.62	2205.37	1239.39	0	0
Trypsin	Factor V activator RVV-V gamma	P18965	D. siamensis	c11820_g1_i4	12.06	1355.44	761.74	0	0
Trypsin	Serine protease VLSP-3	E0Y420	M. lebetina	c11820_g1_i5	11.73	1318.3	740.87	0	0
Trypsin	Serine protease VLSP-1	E0Y418	M. lebetina	c11820_g1_i6	7.27	816.73	458.99	0.03	0.04
Trypsin	Beta-fibrinogenase-like	E5L0E4	D. siamensis	c11820_g1_i7	8.18	919.53	516.77	0	0
Trypsin	Serine protease VLSP-1	E0Y418	M. lebetina	c11820_g1_i8	12.46	1400.97	787.33	0.03	0.04
Trypsin	Beta-fibrinogenase-like	E5L0E4	D. siamensis	c11820_g1_i9	8.73	981.63	551.67	0.12	0.18
Trypsin	Venom prothrombin activator notecarin-D2	Q58L94.1	Notechis scutatus scutatus	c18719_g1_i1	100	1.09	0.61	60.72	87.46
Trypsin	Coagulation factor X, Factor X light chain, Factor X heavy chain	Q4QXT9.1	Tropidechis carinatus	c19503_g1_i1	100	2.41	1.35	7.22	10.39
Trypsin	Venom prothrombin activator pseutarin-C	Q56VR3.2	Pseudonaja textilis	c21313_g1_i1	100	1.42	0.8	6.52	9.39
Trypsin	Venom prothrombin activator nigrarin-D	B5G6G5.1	Cryptophis nigrescens	c34656_g1_i1	100	1.83	1.03	14.58	20.99
Trypsin	Alpha-fibrinogenase-like	E5L0E3.1	Daboia siamensins	c38983_g1_i1	100	3768.67	2117.95	0.2	0.28
Trypsin	Venom prothrombin activator porpharin-D	Q58L93.1	Pseudechis porphyriacus	c39603_g1_i1	100	1.11	0.62	12.19	17.55
Trypsin	Beta-fibrinogenase brevinase	Q9PT51.1	Gloydius blomhoffii	c41329_g1_i1	100	1.74	0.98	1.03	1.49
Trypsin	Coagulation factor X, Factor X light chain, Factor X heavy chain	Q4QXT9.1	Tropidechis carinatus	c42600_g1_i1	100	1.66	0.93	218.65	314.94
Trypsin	Venom prothrombin activator notecarin-D2	Q58L94.1	Notechis scutatus scutatus	c5357_g2_i1	100	2.53	1.42	8.19	11.8
VEGF	Snake_venom_vascular_endothelial_growth_factor_toxin_VR-1	C0K3N5	V. ammodytes ammodytes	c11672_g4_i1	52.37	31.07	17.46	6.13	8.83
VEGF	Snake_venom_vascular_endothelial_growth_factor_toxin_VR-1	A0A6G5ZW84	V. anatolica senliki	c11672_g4_i2	47.63	28.25	15.88	1.76	2.54
VEGF	Snake_venom_vascular_endothelial_growth_factor_toxin_VR-1	P67861	D. russelii	c22505_g1_i1	100	7443.3	4183.05	2.36	3.4
VEGF	vascular endothelial growth factor A	P67860.1	Protobothrops flavoviridis	c3436_g1_i1	100	628	445.55	1.67	0.94
